# Supplementary material for: LipiDecipher: A Structure-Oriented Analytical Framework for Interpretable Clinical Lipidomics
Source: Metabolites. 2026 Jul 13;16(7):494. doi: 10.3390/metabo16070494 (PMC13414093; doi:10.3390/metabo16070494)
Supplement: Supplementary file 1 [file metabolites-16-00494-s001.zip]

Archive with 3 entries (3 files):
- Supplementary_Figure S1- S7.pdf
- Supplementary_STROBE-checklist-v4-combined.pdf
- Supplementary_Table S1- S8.xlsx
