# Supplementary material for: LipiDecipher: A Structure-Oriented Analytical Framework for Interpretable Clinical Lipidomics
Source: Metabolites. 2026 Jul 13;16(7):494. doi: 10.3390/metabo16070494 (PMC13414093; doi:10.3390/metabo16070494)
Supplement: Supplementary file 1 [file metabolites-16-00494-s001.zip › Supplementary_Table S1- S8.xlsx]

## Sheet: Sheet1
Supplementary Table S1. Pairwise comparisons of baseline demographic characteristics across study groups.	This table reports pairwise comparisons of sex distribution and age among HC, AMI, and PRMI groups. Sex distribution was compared using Fisher’s exact test or the chi-square test where appropriate, and age was compared using pairwise statistical tests following the overall group comparison. These results support the baseline demographic summary shown in Table 1.
Supplementary Table S2. Sex-stratified summaries of major lipid features.	This table provides sex-stratified summaries for major lipid features across the study groups. Because the healthy control group included only two female participants, estimates involving female controls should be interpreted cautiously. These results were included to improve sex-disaggregated reporting and should not be considered definitive sex-specific biomarker analyses.
Supplementary Table S3. Summary statistics of covariate-adjusted sensitivity analyses.	This table provides the detailed statistical outputs from the linear models used to evaluate the potential influence of baseline demographic imbalances. It reports the standardized group-effect coefficients (Beta estimates) and associated P-values for each lipid feature, comparing the unadjusted baseline models against the sensitivity models adjusted for sex alone, or sex plus age simultaneously.…
Supplementary Table S4. Mass spectrometry metadata and MSI structural taxonomy for all analyzed lipid features.	Comprehensive mass spectrometry metadata, MS/MS annotation scores, and Metabolomics Standards Initiative (MSI) identification levels for the 413 analyzed lipid features.
Supplementary Table S5. Molecular specifications and dosing concentrations of stable isotope-labeled internal standards.	Detailed chemical nomenclature, molecular specifications, and dosing concentrations of the stable isotope-labeled internal standards (IS) utilized for extraction and reconstitution calibration.
Supplementary Table S6. LDA coefficients for all lipid features.	This table reports LDA coefficients for lipid features in each category-specific model. Coefficients indicate the contribution of each lipid feature to the corresponding discriminant axis. These values were used to identify lipid contributors with strong positive or negative loadings in Figure 3.
Supplementary Table S7. Top LDA contributors used in Figure 3.	This table lists the top lipid contributors displayed in the peripheral loading plots of Figure 3. Features were selected based on the magnitude and direction of their LDA coefficients along the discriminant axes. These contributors are intended for feature prioritization and interpretation of within-cohort group contrasts.
Supplementary Table S8. Lipid–protein–pathway contextualization collapsed at the lipid level	This table documents the streamlined evidence chain used for lipid–protein–pathway contextualization collapsed at the lipid level. It includes standardized comparison arms, study lipid names alongside their taxonomic classifications (category and main class), and HMDB identifiers. Statistical metrics from differential analysis (log2FC and FDR-adjusted P-values) are provided for each prioritized l…

## Sheet: Table S1
Variable	Comparison	Test	P_value
Sex	HC vs AMI	Fisher's exact test or chi-square test	0.001882
Sex	HC vs PRMI	Fisher's exact test or chi-square test	0.002797
Sex	AMI vs PRMI	Fisher's exact test or chi-square test	1
Age	HC vs AMI	Two-sample t-test	0.5254
Age	HC vs PRMI	Two-sample t-test	0.7073
Age	AMI vs PRMI	Two-sample t-test	0.8175

## Sheet: Table S2
LIPID_ID	CATEGORY	MAIN_CLASS	FULL_NAME	FULL_STRUCTURE	HMDB_ID	LM_ID	EXACT_MASS	sex	HC_n	AMI_n	PRMI_n	HC_mean_log10	AMI_mean_log10	PRMI_mean_log10	AMI_vs_HC_diff_log10	PRMI_vs_HC_diff_log10	AMI_vs_HC_p	PRMI_vs_HC_p	Interpretation_note
L188	SP	Cer	Cer(d34:0)_Cer(d18:0/16:0)	Cer(18:0/16:0)	HMDB0011760	LMSP02020001	539.432	Male	48	36	25	5.76309	6.26755	6.39031	0.504464	0.627222	3.61915e-15	3.24778e-20
L188	SP	Cer	Cer(d34:0)_Cer(d18:0/16:0)	Cer(18:0/16:0)	HMDB0011760	LMSP02020001	539.432	Female	2	14	10	5.82205	6.30555	6.35677	0.483509	0.53472	0.00520901	0.000776995	Interpret cautiously: limited female HC sample size
L3	ST	ChE	ChE(16:0)	ChE(16:0)	HMDB0000885	LMST01020005	642.408	Male	48	36	25	6.2027	6.62118	6.75698	0.418483	0.554279	4.27187e-12	1.43947e-21
L3	ST	ChE	ChE(16:0)	ChE(16:0)	HMDB0000885	LMST01020005	642.408	Female	2	14	10	6.01282	6.59821	6.69117	0.585399	0.678351	0.00201225	0.000544597	Interpret cautiously: limited female HC sample size
L6	ST	ChE	ChE(18:1)	ChE(18:1)	HMDB0000918		668.075	Male	48	36	25	7.15789	7.50608	7.60278	0.348188	0.444887	4.52533e-10	4.2121e-19
L6	ST	ChE	ChE(18:1)	ChE(18:1)	HMDB0000918		668.075	Female	2	14	10	6.8989	7.46222	7.56186	0.563313	0.662952	0.0025929	0.000877468	Interpret cautiously: limited female HC sample size
L4	ST	ChE	ChE(20:3)	ChE(20:3)	HMDB0006736		691.61	Male	48	36	25	6.53052	6.91437	6.92874	0.383851	0.398222	1.85996e-09	3.86987e-11
L4	ST	ChE	ChE(20:3)	ChE(20:3)	HMDB0006736		691.61	Female	2	14	10	6.31979	6.92092	6.99107	0.601133	0.671279	0.00015046	0.000314804	Interpret cautiously: limited female HC sample size
L9	ST	ChE	ChE(18:2)	ChE(18:2)	HMDB0000610		665.134	Male	48	36	25	8.12701	8.44012	8.49831	0.313107	0.371293	4.04378e-10	1.7408e-12
L9	ST	ChE	ChE(18:2)	ChE(18:2)	HMDB0000610		665.134	Female	2	14	10	7.83057	8.39998	8.42608	0.569405	0.595506	0.000385972	0.0002147	Interpret cautiously: limited female HC sample size
L33	GL	TG	TG(54:0)_TG(18:0/18:0/18:0)	TG(18:0/18:0/18:0)	HMDB0005393	LMGL03010002	910.481	Male	48	36	25	6.80392	7.25577	7.38183	0.451855	0.577917	5.92312e-09	1.46295e-08
L33	GL	TG	TG(54:0)_TG(18:0/18:0/18:0)	TG(18:0/18:0/18:0)	HMDB0005393	LMGL03010002	910.481	Female	2	14	10	6.83399	7.36376	7.39783	0.529767	0.563838	0.0588425	0.028324	Interpret cautiously: limited female HC sample size
L371	GP	LysoPC	LysoPC(18:1e)	LysoPC(18:1)	HMDB0013122	LMGP01070009	510.826	Male	48	36	25	6.96773	7.18079	7.23935	0.213063	0.271621	1.49843e-10	2.59493e-13
L371	GP	LysoPC	LysoPC(18:1e)	LysoPC(18:1)	HMDB0013122	LMGP01070009	510.826	Female	2	14	10	6.90354	7.22442	7.17917	0.320875	0.275628	0.0510001	0.00687019	Interpret cautiously: limited female HC sample size
L8	ST	ChE	ChE(20:4)	ChE(20:4)	HMDB0006726		689.76	Male	48	36	25	7.56797	7.83408	7.92055	0.266105	0.352574	7.3137e-07	2.62643e-09
L8	ST	ChE	ChE(20:4)	ChE(20:4)	HMDB0006726		689.76	Female	2	14	10	7.54412	7.85354	7.87465	0.309421	0.330538	0.0325662	0.0471807	Interpret cautiously: limited female HC sample size
L217	GP	PC	PC(32:3)_PC(14:0/18:3)	PC(14:0/18:3)	HMDB0007875	LMGP01011369	726.318	Male	48	36	25	6.37182	5.93343	5.72389	-0.438393	-0.647925	1.31624e-07	1.71412e-13
L217	GP	PC	PC(32:3)_PC(14:0/18:3)	PC(14:0/18:3)	HMDB0007875	LMGP01011369	726.318	Female	2	14	10	6.114	5.95524	5.90352	-0.15876	-0.210485	0.651346	0.685377	Interpret cautiously: limited female HC sample size
L201	GP	PC	PC(36:3e)_PC(18:1e/18:2)	PC(18:1/18:2)	HMDB0013429	LMGP01020264	766.388	Male	48	36	25	8.00505	7.7534	7.6255	-0.251647	-0.379551	1.69568e-06	2.97723e-08
L201	GP	PC	PC(36:3e)_PC(18:1e/18:2)	PC(18:1/18:2)	HMDB0013429	LMGP01020264	766.388	Female	2	14	10	7.86925	7.69818	7.5193	-0.171063	-0.34995	0.509466	0.102259	Interpret cautiously: limited female HC sample size
L305	GP	PE	PE(34:0)_PE(18:0/16:0)	PE(18:0/16:0)	HMDB0008925	LMGP02011225	720.627	Male	48	36	25	5.68296	5.83417	5.94593	0.151208	0.262968	5.0519e-06	4.84592e-09
L305	GP	PE	PE(34:0)_PE(18:0/16:0)	PE(18:0/16:0)	HMDB0008925	LMGP02011225	720.627	Female	2	14	10	5.64687	5.91294	5.87978	0.266075	0.232912	0.172172	0.0996471	Interpret cautiously: limited female HC sample size
L368	GP	LysoPC	LysoPC(22:5)	LysoPC(22:5)	HMDB0010403	LMGP01050143	570.227	Male	48	36	25	6.74083	6.97529	6.92225	0.234458	0.18142	1.24163e-07	1.59003e-05
L368	GP	LysoPC	LysoPC(22:5)	LysoPC(22:5)	HMDB0010403	LMGP01050143	570.227	Female	2	14	10	6.62357	7.05377	6.9209	0.430202	0.297328	0.0706251	0.0635865	Interpret cautiously: limited female HC sample size
L83	GL	TG	TG(52:0)_TG(18:0/16:0/18:0)	TG(18:0/16:0/18:0)	HMDB0044722		882.211	Male	48	36	25	7.46959	7.87886	7.96681	0.409272	0.497221	1.08437e-05	2.49003e-05
L83	GL	TG	TG(52:0)_TG(18:0/16:0/18:0)	TG(18:0/16:0/18:0)	HMDB0044722		882.211	Female	2	14	10	7.4832	7.98013	8.04551	0.496928	0.562315	0.159749	0.103426	Interpret cautiously: limited female HC sample size
L202	GP	PC	PC(35:4)_PC(17:1/18:3)	PC(17:1/18:3)	LMGP01011534	LMGP01011534	765.287	Male	48	36	25	7.60584	7.31821	7.20724	-0.287636	-0.398608	3.23856e-08	2.629e-10
L202	GP	PC	PC(35:4)_PC(17:1/18:3)	PC(17:1/18:3)	LMGP01011534	LMGP01011534	765.287	Female	2	14	10	7.54737	7.39124	7.41183	-0.156133	-0.135544	0.461979	0.61075	Interpret cautiously: limited female HC sample size
L372	GP	LysoPC	LysoPC(19:0)	LysoPC(19:0)	LMGP01050041	LMGP01050041	539.631	Male	48	36	25	6.47161	6.64026	6.67859	0.168655	0.206983	8.13638e-05	8.39438e-06
L372	GP	LysoPC	LysoPC(19:0)	LysoPC(19:0)	LMGP01050041	LMGP01050041	539.631	Female	2	14	10	6.33697	6.70313	6.66995	0.366161	0.332982	0.0449377	0.0608172	Interpret cautiously: limited female HC sample size
L10	ST	ChE	ChE(22:5n3)	ChE(22:5)	HMDB0010375		716.752	Male	48	36	25	5.95058	6.16998	6.17538	0.2194	0.224797	4.85128e-05	0.0001213
L10	ST	ChE	ChE(22:5n3)	ChE(22:5)	HMDB0010375		716.752	Female	2	14	10	5.55456	6.16572	6.17144	0.611157	0.616884	0.000391195	0.00392407	Interpret cautiously: limited female HC sample size
L369	GP	LysoPC	LysoPC(20:3)	LysoPC(20:3)	HMDB0010393	LMGP01050139	545.998	Male	48	36	25	7.47088	7.65142	7.59623	0.180543	0.12535	1.72043e-05	0.0013843
L369	GP	LysoPC	LysoPC(20:3)	LysoPC(20:3)	HMDB0010393	LMGP01050139	545.998	Female	2	14	10	7.44578	7.76212	7.67936	0.316334	0.233577	0.129502	0.102874	Interpret cautiously: limited female HC sample size
L204	GP	PC	PC(36:4e)_PC(16:0e/20:4)	PC(16:0/20:4)	HMDB0013407	LMGP01020245	764.592	Male	48	36	25	8.91295	8.78802	8.74847	-0.124926	-0.164477	0.00016044	8.94867e-06
L204	GP	PC	PC(36:4e)_PC(16:0e/20:4)	PC(16:0/20:4)	HMDB0013407	LMGP01020245	764.592	Female	2	14	10	8.90758	8.83402	8.76075	-0.0735563	-0.146832	0.235517	0.261494	Interpret cautiously: limited female HC sample size
L215	GP	PC	PC(36:3p)	PC(16:0/20:4)	HMDB0013407	LMGP01020245	764.592	Male	48	36	25	8.91499	8.79005	8.75051	-0.124936	-0.164475	0.000160726	8.99525e-06
L215	GP	PC	PC(36:3p)	PC(16:0/20:4)	HMDB0013407	LMGP01020245	764.592	Female	2	14	10	8.90961	8.83603	8.76277	-0.0735842	-0.14684	0.235373	0.261429	Interpret cautiously: limited female HC sample size
L263	GP	PC	PC(32:1e)_PC(16:1e/16:0)	PC(16:1/16:0)	HMDB0013404	LMGP01020182	717.476	Male	48	36	25	7.4986	7.31664	7.29796	-0.181963	-0.200639	4.68371e-05	0.000183152
L263	GP	PC	PC(32:1e)_PC(16:1e/16:0)	PC(16:1/16:0)	HMDB0013404	LMGP01020182	717.476	Female	2	14	10	7.30154	7.33552	7.23241	0.0339731	-0.0691327	0.812421	0.522027	Interpret cautiously: limited female HC sample size

## Sheet: Table S3
LIPID_ID	CATEGORY	MAIN_CLASS	unadj_beta_AMI	unadj_p_AMI	sexadj_beta_AMI	sexadj_p_AMI	sexage_beta_AMI	sexage_p_AMI	direction_consistent_sex_AMI	direction_consistent_sexage_AMI	pct_change_sex_AMI	pct_change_sexage_AMI	unadj_beta_PRMI	unadj_p_PRMI	sexadj_beta_PRMI	sexadj_p_PRMI	sexage_beta_PRMI	sexage_p_PRMI	direction_consistent_sex_PRMI	direction_consistent_sexage_PRMI	pct_change_sex_PRMI	pct_change_sexage_PRMI	N_unadj	N_sexadj	N_sexage	FULL_NAME	FULL_STRUCTURE	HMDB_ID	LM_ID	EXACT_MASS	LABEL
L3	ST	ChE	0.419648	3.54293e-17	0.433015	4.67334e-17	0.43156	4.6587e-17	TRUE	TRUE	3.18515	2.83843	0.543072	2.00819e-21	0.556756	3.18037e-21	0.556793	2.54815e-21	TRUE	TRUE	2.51987	2.52662	135	135	135	ChE(16:0)	ChE(16:0)	HMDB0000885	LMST01020005	642.40843	L3
L4	ST	ChE	0.394116	1.00556e-14	0.392778	8.269e-14	0.391211	8.22839e-14	TRUE	TRUE	-0.339594	-0.737207	0.424461	3.03264e-14	0.423091	1.87385e-13	0.42313	1.5319e-13	TRUE	TRUE	-0.322824	-0.313516	135	135	135	ChE(20:3)	ChE(20:3)	HMDB0006736		691.61007	L4
L6	ST	ChE	0.346267	2.8132e-14	0.361708	1.74356e-14	0.360707	2.02751e-14	TRUE	TRUE	4.45944	4.17035	0.443555	1.08101e-17	0.459364	7.70191e-18	0.459389	7.85613e-18	TRUE	TRUE	3.56421	3.5699	135	135	135	ChE(18:1)	ChE(18:1)	HMDB0000918		668.07537	L6
L8	ST	ChE	0.272508	9.91919e-10	0.274733	2.84285e-09	0.273184	2.81704e-09	TRUE	TRUE	0.816619	0.248251	0.340415	1.01573e-11	0.342694	3.16857e-11	0.342733	2.50329e-11	TRUE	TRUE	0.669281	0.680752	135	135	135	ChE(20:4)	ChE(20:4)	HMDB0006726		689.76019	L8
L9	ST	ChE	0.313725	9.65503e-14	0.332402	2.43824e-14	0.330881	2.11141e-14	TRUE	TRUE	5.95309	5.46835	0.362515	1.01523e-14	0.381636	2.56723e-15	0.381675	1.72405e-15	TRUE	TRUE	5.27454	5.28512	135	135	135	ChE(18:2)	ChE(18:2)	HMDB0000610		665.13416	L9
L10	ST	ChE	0.234047	4.59973e-07	0.244471	3.98784e-07	0.244232	4.52282e-07	TRUE	TRUE	4.45383	4.35163	0.239514	2.44954e-06	0.250186	1.94249e-06	0.250192	2.11499e-06	TRUE	TRUE	4.45579	4.45831	135	135	135	ChE(22:5n3)	ChE(22:5)	HMDB0010375		716.75156	L10
L33	GL	TG	0.480888	3.49878e-12	0.465085	5.70694e-11	0.467186	4.18656e-11	TRUE	TRUE	-3.28634	-2.84948	0.581284	6.00225e-14	0.565104	9.29063e-13	0.565051	7.90594e-13	TRUE	TRUE	-2.78347	-2.79259	135	135	135	TG(54:0)_TG(18:0/18:0/18:0)	TG(18:0/18:0/18:0)	HMDB0005393	LMGL03010002	910.48098	L33
L83	GL	TG	0.437081	1.06569e-07	0.416909	8.47742e-07	0.419954	6.05219e-07	TRUE	TRUE	-4.61529	-3.91852	0.519163	1.31879e-08	0.49851	1.00762e-07	0.498433	8.31815e-08	TRUE	TRUE	-3.97811	-3.9929	135	135	135	TG(52:0)_TG(18:0/16:0/18:0)	TG(18:0/16:0/18:0)	HMDB0044722		882.21144	L83
L188	SP	Cer	0.512747	1.56644e-23	0.509528	4.21244e-22	0.508112	4.14977e-22	TRUE	TRUE	-0.627655	-0.903786	0.61528	2.98824e-26	0.611985	6.98623e-25	0.612021	5.58166e-25	TRUE	TRUE	-0.535513	-0.529712	135	135	135	Cer(d34:0)_Cer(d18:0/16:0)	Cer(18:0/16:0)	HMDB0011760	LMSP02020001	539.43209	L188
L201	GP	PC	-0.261676	2.78413e-06	-0.241918	2.40326e-05	-0.242002	2.57637e-05	TRUE	TRUE	-7.55075	-7.51849	-0.404462	2.2898e-10	-0.384233	3.35344e-09	-0.384231	3.84658e-09	TRUE	TRUE	-5.00145	-5.00198	135	135	135	PC(36:3e)_PC(18:1e/18:2)	PC(18:1/18:2)	HMDB0013429	LMGP01020264	766.387815	L201
L202	GP	PC	-0.264848	4.48372e-07	-0.290992	8.07449e-08	-0.289016	7.88805e-08	TRUE	TRUE	9.87132	9.12504	-0.337814	8.67528e-09	-0.36458	1.57072e-09	-0.36463	1.21065e-09	TRUE	TRUE	7.92345	7.9382	135	135	135	PC(35:4)_PC(17:1/18:3)	PC(17:1/18:3)	LMGP01011534	LMGP01011534	765.2873	L202
L204	GP	PC	-0.111831	0.000102681	-0.118615	7.37032e-05	-0.117654	7.78019e-05	TRUE	TRUE	6.06606	5.20635	-0.160754	6.60639e-07	-0.167699	5.265e-07	-0.167724	4.68485e-07	TRUE	TRUE	4.32042	4.3355	135	135	135	PC(36:4e)_PC(16:0e/20:4)	PC(16:0/20:4)	HMDB0013407	LMGP01020245	764.59216	L204
L215	GP	PC	-0.111848	0.000102662	-0.118626	7.37565e-05	-0.117663	7.78355e-05	TRUE	TRUE	6.0604	5.19908	-0.160757	6.62431e-07	-0.167697	5.28435e-07	-0.167721	4.69831e-07	TRUE	TRUE	4.31695	4.33206	135	135	135	PC(36:3p)	PC(16:0/20:4)	HMDB0013407	LMGP01020245	764.59216	L215
L217	GP	PC	-0.421971	4.22578e-07	-0.434608	5.32523e-07	-0.430543	4.59057e-07	TRUE	TRUE	2.9948	2.03145	-0.586291	5.10976e-10	-0.599229	7.87883e-10	-0.599331	4.59921e-10	TRUE	TRUE	2.20677	2.22425	135	135	135	PC(32:3)_PC(14:0/18:3)	PC(14:0/18:3)	HMDB0007875	LMGP01011369	726.31805	L217
L263	GP	PC	-0.168795	3.60793e-05	-0.160566	0.000143459	-0.159564	0.000155778	TRUE	TRUE	-4.87494	-5.46902	-0.211486	3.23447e-06	-0.203062	1.38199e-05	-0.203087	1.3603e-05	TRUE	TRUE	-3.9835	-3.97155	135	135	135	PC(32:1e)_PC(16:1e/16:0)	PC(16:1/16:0)	HMDB0013404	LMGP01020182	717.47577	L263
L305	GP	PE	0.174708	6.87909e-07	0.171546	2.51604e-06	0.172014	2.52834e-06	TRUE	TRUE	-1.80986	-1.54185	0.245511	6.99157e-10	0.242274	3.42409e-09	0.242262	3.75867e-09	TRUE	TRUE	-1.31858	-1.32339	135	135	135	PE(34:0)_PE(18:0/16:0)	PE(18:0/16:0)	HMDB0008925	LMGP02011225	720.62735	L305
L368	GP	LysoPC	0.261123	2.34232e-10	0.254149	2.17865e-09	0.256569	6.61322e-10	TRUE	TRUE	-2.67089	-1.74394	0.185724	1.94852e-05	0.178584	6.66285e-05	0.178523	4.31366e-05	TRUE	TRUE	-3.84461	-3.87747	135	135	135	LysoPC(22:5)	LysoPC(22:5)	HMDB0010403	LMGP01050143	570.22687	L368
L369	GP	LysoPC	0.212543	9.43125e-08	0.191712	2.02002e-06	0.194599	5.4301e-07	TRUE	TRUE	-9.80068	-8.44218	0.150107	0.000416655	0.12878	0.00279935	0.128707	0.00183503	TRUE	TRUE	-14.2076	-14.2561	135	135	135	LysoPC(20:3)	LysoPC(20:3)	HMDB0010393	LMGP01050139	545.99779	L369
L371	GP	LysoPC	0.227846	2.52845e-12	0.229267	1.03055e-11	0.228348	1.09467e-11	TRUE	TRUE	0.623505	0.220036	0.256994	9.41447e-13	0.258449	3.37547e-12	0.258472	3.00855e-12	TRUE	TRUE	0.565949	0.574967	135	135	135	LysoPC(18:1e)	LysoPC(18:1)	HMDB0013122	LMGP01070009	510.826365	L371
L372	GP	LysoPC	0.191644	7.64424e-07	0.187713	2.90895e-06	0.189539	1.7451e-06	TRUE	TRUE	-2.05097	-1.09856	0.2099	8.79483e-07	0.205876	2.9035e-06	0.20583	2.14683e-06	TRUE	TRUE	-1.91717	-1.93909	135	135	135	LysoPC(19:0)	LysoPC(19:0)	LMGP01050041	LMGP01050041	539.63143	L372
								LIPID_ID	unadj_beta_AMI	unadj_p_AMI	sexadj_beta_AMI	sexadj_p_AMI	sexage_beta_AMI	sexage_p_AMI	direction_consistent_sex_AMI	direction_consistent_sexage_AMI	pct_change_sex_AMI	pct_change_sexage_AMI	unadj_beta_PRMI	unadj_p_PRMI	sexadj_beta_PRMI	sexadj_p_PRMI	sexage_beta_PRMI	sexage_p_PRMI	direction_consistent_sex_PRMI	direction_consistent_sexage_PRMI	pct_change_sex_PRMI	pct_change_sexage_PRMI	N_unadj	N_sexadj	N_sexage
Comparison	Sex_adjusted_consistency	SexAge_adjusted_consistency	Median_abs_pct_change_sex	Median_abs_pct_change_sexage				L1	0.188539	0.0379711	0.19646	0.037707	0.195899	0.0389852	TRUE	TRUE	4.20119	3.90349	0.132844	0.182433	0.140954	0.171961	0.140968	0.173446	TRUE	TRUE	6.1045	6.11515	135	135	135
AMI vs HC	95.6	94.9	15.3	15.5				L2	0.107256	0.129338	0.118099	0.108394	0.120182	0.101523	TRUE	TRUE	10.1095	12.051	0.0910683	0.241706	0.10217	0.204499	0.102117	0.203496	TRUE	TRUE	12.19	12.1323	135	135	135
PRMI vs HC	96.9	96.9	12.2	12				L3	0.419648	3.54293e-17	0.433015	4.67334e-17	0.43156	4.6587e-17	TRUE	TRUE	3.18515	2.83843	0.543072	2.00819e-21	0.556756	3.18037e-21	0.556793	2.54815e-21	TRUE	TRUE	2.51987	2.52662	135	135	135
								L4	0.394116	1.00556e-14	0.392778	8.269e-14	0.391211	8.22839e-14	TRUE	TRUE	-0.339594	-0.737207	0.424461	3.03264e-14	0.423091	1.87385e-13	0.42313	1.5319e-13	TRUE	TRUE	-0.322824	-0.313516	135	135	135
								L5	0.0821548	0.054266	0.0729702	0.099085	0.0729407	0.100602	TRUE	TRUE	-11.1797	-11.2155	0.0525968	0.261249	0.0431934	0.371581	0.0431941	0.37341	TRUE	TRUE	-17.8782	-17.8768	135	135	135
								L6	0.346267	2.8132e-14	0.361708	1.74356e-14	0.360707	2.02751e-14	TRUE	TRUE	4.45944	4.17035	0.443555	1.08101e-17	0.459364	7.70191e-18	0.459389	7.85613e-18	TRUE	TRUE	3.56421	3.5699	135	135	135
								L7	0.193812	0.00149563	0.185765	0.00333872	0.182711	0.0033649	TRUE	TRUE	-4.15181	-5.72767	0.114629	0.0840368	0.106391	0.120889	0.106468	0.114785	TRUE	TRUE	-7.18691	-7.11974	135	135	135
								L8	0.272508	9.91919e-10	0.274733	2.84285e-09	0.273184	2.81704e-09	TRUE	TRUE	0.816619	0.248251	0.340415	1.01573e-11	0.342694	3.16857e-11	0.342733	2.50329e-11	TRUE	TRUE	0.669281	0.680752	135	135	135
								L9	0.313725	9.65503e-14	0.332402	2.43824e-14	0.330881	2.11141e-14	TRUE	TRUE	5.95309	5.46835	0.362515	1.01523e-14	0.381636	2.56723e-15	0.381675	1.72405e-15	TRUE	TRUE	5.27454	5.28512	135	135	135
								L10	0.234047	4.59973e-07	0.244471	3.98784e-07	0.244232	4.52282e-07	TRUE	TRUE	4.45383	4.35163	0.239514	2.44954e-06	0.250186	1.94249e-06	0.250192	2.11499e-06	TRUE	TRUE	4.45579	4.45831	135	135	135
								L11	0.0507657	0.577166	0.0105521	0.910416	0.0059584	0.948536	TRUE	TRUE	-79.2141	-88.2629	0.117961	0.240691	0.0767899	0.455764	0.0769057	0.447854	TRUE	TRUE	-34.9023	-34.8041	135	135	135
								L12	0.13752	0.142767	0.130605	0.180757	0.135875	0.155488	TRUE	TRUE	-5.02845	-1.19606	0.283715	0.00659675	0.276635	0.0104242	0.276502	0.00900446	TRUE	TRUE	-2.49539	-2.54222	135	135	135
								L13	0.182718	0.00784219	0.170431	0.0167345	0.173106	0.0143855	TRUE	TRUE	-6.72429	-5.26046	0.17013	0.0241253	0.157551	0.0430652	0.157483	0.041542	TRUE	TRUE	-7.39379	-7.43343	135	135	135
								L14	0.102491	0.0797227	0.0979637	0.107186	0.102081	0.0823892	TRUE	TRUE	-4.41776	-0.400705	0.121662	0.059312	0.117027	0.0795645	0.116923	0.0697319	TRUE	TRUE	-3.81025	-3.89557	135	135	135
								L15	0.0584699	0.39359	0.0518182	0.467236	0.0578779	0.389491	TRUE	TRUE	-11.3763	-1.01249	0.0802617	0.288265	0.0734517	0.347718	0.0732989	0.320453	TRUE	TRUE	-8.48482	-8.67517	135	135	135
								L16	0.248804	0.00174246	0.235234	0.00427819	0.240613	0.00257378	TRUE	TRUE	-5.45426	-3.29215	0.256767	0.00329485	0.242873	0.00705197	0.242738	0.0054178	TRUE	TRUE	-5.41094	-5.46376	135	135	135
								L17	0.0785915	0.173493	0.085101	0.156672	0.0887598	0.129242	TRUE	TRUE	8.2827	12.9381	0.123931	0.0523057	0.130596	0.0482961	0.130503	0.0426272	TRUE	TRUE	5.37758	5.30315	135	135	135
								L18	0.0686207	0.29273	0.0788176	0.245275	0.0837629	0.198413	TRUE	TRUE	14.8598	22.0666	0.119133	0.0984247	0.129573	0.0825285	0.129448	0.0707423	TRUE	TRUE	8.76303	8.65838	135	135	135
								L19	0.0729419	0.232557	0.0666719	0.293949	0.0700671	0.260762	TRUE	TRUE	-8.59596	-3.94133	0.0842007	0.211211	0.0777813	0.264359	0.0776957	0.255403	TRUE	TRUE	-7.62387	-7.72553	135	135	135
								L20	0.255213	0.000133082	0.250081	0.000308337	0.253871	0.000186099	TRUE	TRUE	-2.01107	-0.52581	0.249887	0.000639697	0.244633	0.00121848	0.244537	0.000956607	TRUE	TRUE	-2.10284	-2.14108	135	135	135
								L21	0.180475	0.0123861	0.165527	0.0268173	0.170197	0.0192064	TRUE	TRUE	-8.28225	-5.69474	0.176616	0.0259759	0.161313	0.0486717	0.161195	0.0425549	TRUE	TRUE	-8.66469	-8.73135	135	135	135
								L22	0.0767945	0.19997	0.0913631	0.142154	0.0958961	0.108643	TRUE	TRUE	18.9709	24.8736	0.161581	0.0152073	0.176496	0.0103557	0.176382	0.00763612	TRUE	TRUE	9.23095	9.16022	135	135	135
								L23	0.0903341	0.129995	0.0715161	0.246226	0.0752927	0.209748	TRUE	TRUE	-20.8316	-16.6508	0.085128	0.19485	0.065862	0.329808	0.0657668	0.317142	TRUE	TRUE	-22.6319	-22.7437	135	135	135
								L24	0.209792	0.000620208	0.217955	0.000628816	0.222217	0.000316212	TRUE	TRUE	3.89079	5.92232	0.228703	0.000705303	0.23706	0.00069384	0.236952	0.000452509	TRUE	TRUE	3.65405	3.60707	135	135	135
								L25	0.0370264	0.559272	0.0373391	0.571571	0.0420857	0.507062	TRUE	TRUE	0.844535	13.664	0.0288568	0.679522	0.029177	0.68678	0.0290573	0.675958	TRUE	TRUE	1.10943	0.694732	135	135	135
								L26	0.0767943	0.199971	0.0913638	0.142151	0.0958968	0.108641	TRUE	TRUE	18.9721	24.8749	0.161578	0.0152094	0.176494	0.0103567	0.17638	0.00763695	TRUE	TRUE	9.23173	9.161	135	135	135
								L27	-0.0559655	0.473271	-0.084615	0.294778	-0.0794934	0.310482	TRUE	TRUE	51.1913	42.0399	-0.02556	0.766104	-0.0548916	0.53486	-0.0550207	0.52151	TRUE	TRUE	114.756	115.261	135	135	135
								L28	0.214192	0.00595209	0.213287	0.00843613	0.21926	0.00476764	TRUE	TRUE	-0.422477	2.36642	0.246601	0.0041058	0.245674	0.00572825	0.245524	0.00396864	TRUE	TRUE	-0.375691	-0.436762	135	135	135
								L29	0.0658134	0.348922	0.0755356	0.301403	0.0806891	0.251652	TRUE	TRUE	14.7724	22.6029	0.115475	0.136843	0.125429	0.118599	0.125299	0.105342	TRUE	TRUE	8.6198	8.50728	135	135	135
								L30	0.0947064	0.178713	0.111621	0.127122	0.115434	0.108148	TRUE	TRUE	17.8597	21.886	0.150299	0.0536572	0.167616	0.0374419	0.16752	0.0341201	TRUE	TRUE	11.5217	11.4577	135	135	135
								L31	-0.00225538	0.982341	0.00996438	0.925096	0.0170965	0.867447	FALSE	FALSE	-541.805	-858.033	0.086769	0.440168	0.0992797	0.393663	0.0990999	0.378257	TRUE	TRUE	14.4184	14.2112	135	135	135
								L32	-0.0920069	0.341155	-0.0986947	0.326554	-0.0924501	0.344381	TRUE	TRUE	7.26884	0.481658	0.0109381	0.918066	0.00409108	0.970364	0.00393364	0.970678	TRUE	TRUE	-62.5981	-64.0374	135	135	135
								L33	0.480888	3.49878e-12	0.465085	5.70694e-11	0.467186	4.18656e-11	TRUE	TRUE	-3.28634	-2.84948	0.581284	6.00225e-14	0.565104	9.29063e-13	0.565051	7.90594e-13	TRUE	TRUE	-2.78347	-2.79259	135	135	135
								L34	0.0838975	0.295533	0.0787846	0.345035	0.0841571	0.29838	TRUE	TRUE	-6.09424	0.309504	0.144405	0.103298	0.13917	0.129296	0.139035	0.118088	TRUE	TRUE	-3.62498	-3.71878	135	135	135
								L35	0.0836957	0.411888	0.0658837	0.534034	0.0704733	0.50112	TRUE	TRUE	-21.2819	-15.7982	0.11756	0.295964	0.0993241	0.392938	0.0992084	0.387987	TRUE	TRUE	-15.5121	-15.6106	135	135	135
								L36	-0.0953602	0.320102	-0.135964	0.170039	-0.129042	0.176341	TRUE	TRUE	42.5793	35.3204	-0.0345792	0.74312	-0.0761497	0.482306	-0.0763242	0.464635	TRUE	TRUE	120.218	120.723	135	135	135
								L37	0.074755	0.468662	0.0886161	0.408932	0.0976082	0.336001	TRUE	TRUE	18.542	30.5709	0.271952	0.0178243	0.286144	0.0160562	0.285917	0.0109922	TRUE	TRUE	5.21823	5.13487	135	135	135
								L38	-0.0287376	0.703991	-0.0226571	0.773417	-0.0187529	0.808603	TRUE	TRUE	-21.1585	-34.7442	0.151506	0.0707655	0.157731	0.0693069	0.157633	0.0650201	TRUE	TRUE	4.10889	4.04392	135	135	135
								L39	0.0696421	0.318521	0.0822402	0.257257	0.0863791	0.223482	TRUE	TRUE	18.0898	24.0329	0.157169	0.0422792	0.170067	0.0337477	0.169963	0.0299299	TRUE	TRUE	8.20647	8.14007	135	135	135
								L40	0.0563101	0.576052	0.0578375	0.581102	0.0664669	0.503308	TRUE	TRUE	2.71245	18.0373	0.232799	0.0373593	0.234363	0.042972	0.234145	0.0328901	TRUE	TRUE	0.671717	0.578262	135	135	135
								L41	0.116174	0.135705	0.112017	0.166647	0.116842	0.138994	TRUE	TRUE	-3.57832	0.575116	0.16113	0.061026	0.156874	0.078044	0.156753	0.0708182	TRUE	TRUE	-2.64137	-2.71687	135	135	135
								L42	-0.0377319	0.729271	-0.0591414	0.601652	-0.0522494	0.635621	TRUE	TRUE	56.7413	38.4755	-0.137039	0.255058	-0.158958	0.201922	-0.159132	0.189379	TRUE	TRUE	15.995	16.1218	135	135	135
								L43	0.0326376	0.581072	0.0479661	0.434613	0.0517479	0.386246	TRUE	TRUE	46.9655	58.5528	0.155366	0.0182748	0.171059	0.0119684	0.170964	0.00984847	TRUE	TRUE	10.1009	10.0396	135	135	135
								L44	-0.00313639	0.962181	-0.00630684	0.927007	-0.00162709	0.980474	TRUE	TRUE	101.086	-48.1222	0.0872923	0.232333	0.0840464	0.266733	0.0839284	0.250747	TRUE	TRUE	-3.71847	-3.85363	135	135	135
								L45	-0.207775	0.0117495	-0.235689	0.00586302	-0.229367	0.00511213	TRUE	TRUE	13.4347	10.3917	-0.0990744	0.270889	-0.127653	0.168877	-0.127813	0.150135	TRUE	TRUE	28.8457	29.0066	135	135	135
								L46	0.0474647	0.377233	0.0645557	0.246673	0.0674815	0.217324	TRUE	TRUE	36.0077	42.1718	0.157354	0.00864768	0.174852	0.00473013	0.174778	0.00402305	TRUE	TRUE	11.1201	11.0732	135	135	135
								L47	-0.0871432	0.251051	-0.086482	0.273704	-0.0803505	0.286115	TRUE	TRUE	-0.758778	-7.79486	0.0656769	0.431825	0.0663539	0.443265	0.0661993	0.422371	TRUE	TRUE	1.03075	0.795383	135	135	135
								L48	0.0143923	0.796975	0.00526789	0.927813	0.0091266	0.871131	TRUE	TRUE	-63.3979	-36.5871	0.047321	0.443172	0.0379793	0.551713	0.037882	0.539402	TRUE	TRUE	-19.7411	-19.9467	135	135	135
								L49	0.0162955	0.796484	0.00532513	0.935363	0.0102071	0.871096	TRUE	TRUE	-67.3215	-37.3625	0.040226	0.563639	0.0289944	0.687291	0.0288713	0.675579	TRUE	TRUE	-27.9212	-28.2271	135	135	135
								L50	-0.0254038	0.678121	-0.0309473	0.627058	-0.0265278	0.665684	TRUE	TRUE	21.8218	4.4245	0.0456392	0.498867	0.0399636	0.567304	0.0398522	0.553955	TRUE	TRUE	-12.4357	-12.6798	135	135	135
								L51	0.104927	0.240441	0.0839558	0.365015	0.0890689	0.326361	TRUE	TRUE	-19.9863	-15.1134	0.145063	0.141407	0.123593	0.224574	0.123464	0.215168	TRUE	TRUE	-14.8007	-14.8896	135	135	135
								L52	-0.182333	0.0350603	-0.198878	0.0270549	-0.191059	0.0238153	TRUE	TRUE	9.07449	4.78589	-0.116911	0.217481	-0.133851	0.172361	-0.134048	0.145756	TRUE	TRUE	14.4893	14.658	135	135	135
								L53	0.0422896	0.442016	0.0501531	0.380743	0.0529145	0.347839	TRUE	TRUE	18.5945	25.1242	0.125608	0.0396024	0.133659	0.0344328	0.133589	0.0318594	TRUE	TRUE	6.40943	6.35401	135	135	135
								L54	0.0554794	0.394917	0.0402299	0.552029	0.0444358	0.499248	TRUE	TRUE	-27.4867	-19.9057	0.0842171	0.241804	0.0686046	0.355533	0.0684985	0.342536	TRUE	TRUE	-18.5384	-18.6644	135	135	135
								L55	-0.195526	0.0726592	-0.210286	0.0635268	-0.201591	0.0623366	TRUE	TRUE	7.54873	3.10179	-0.140953	0.238648	-0.156064	0.207611	-0.156283	0.186054	TRUE	TRUE	10.7207	10.8762	135	135	135
								L56	0.08328	0.369081	0.093638	0.331756	0.101129	0.271855	TRUE	TRUE	12.4375	21.4329	0.298414	0.00398633	0.309018	0.00398077	0.308829	0.00257805	TRUE	TRUE	3.55366	3.49037	135	135	135
								L57	0.00423028	0.935815	-0.0072304	0.894548	-0.00346075	0.947544	FALSE	FALSE	-270.92	-181.809	0.024048	0.677914	0.0123145	0.83691	0.0122194	0.832219	TRUE	TRUE	-48.7922	-49.1874	135	135	135
								L58	0.0341264	0.729837	0.061523	0.548385	0.0698375	0.472882	TRUE	TRUE	80.28	104.644	0.299708	0.00663786	0.327757	0.00408326	0.327548	0.00253019	TRUE	TRUE	9.35875	9.28881	135	135	135
								L59	-0.142887	0.0697547	-0.156516	0.0561398	-0.150587	0.0555763	TRUE	TRUE	9.53826	5.3884	-0.0412094	0.633071	-0.0551628	0.53679	-0.0553123	0.518682	TRUE	TRUE	33.8599	34.2227	135	135	135
								L60	0.00970799	0.882955	0.0202295	0.767936	0.0250395	0.70455	TRUE	TRUE	108.38	157.926	0.133883	0.0671172	0.144655	0.0560167	0.144534	0.0475077	TRUE	TRUE	8.04585	7.95527	135	135	135
								L61	-0.0284525	0.71884	-0.0381734	0.642426	-0.0317329	0.685349	TRUE	TRUE	34.1653	11.5293	0.021761	0.802665	0.0118086	0.895759	0.0116462	0.892085	TRUE	TRUE	-45.7348	-46.481	135	135	135
								L62	-0.0450542	0.600633	-0.0614683	0.491988	-0.0551435	0.521777	TRUE	TRUE	36.4319	22.3937	-0.0525335	0.579655	-0.0693384	0.479708	-0.0694979	0.461616	TRUE	TRUE	31.9889	32.2925	135	135	135
								L63	0.0635134	0.473629	0.0593933	0.519599	0.0668799	0.44484	TRUE	TRUE	-6.48693	5.30051	0.214269	0.0295372	0.210051	0.0392581	0.209862	0.0300589	TRUE	TRUE	-1.96863	-2.05672	135	135	135
								L64	-0.163932	0.109273	-0.203117	0.055293	-0.196668	0.0564871	TRUE	TRUE	23.9026	19.9688	-0.164965	0.143291	-0.205082	0.0773243	-0.205245	0.0692764	TRUE	TRUE	24.3186	24.4171	135	135	135
								L65	0.0910288	0.337175	0.0901805	0.360925	0.0980277	0.296598	TRUE	TRUE	-0.931963	7.68856	0.238905	0.0233578	0.238036	0.0290785	0.237838	0.0219521	TRUE	TRUE	-0.363557	-0.446368	135	135	135
								L66	0.00871578	0.920789	-0.0130654	0.885773	-0.00650078	0.940688	FALSE	FALSE	-249.905	-174.586	0.0333734	0.729746	0.0110735	0.911597	0.010908	0.909342	TRUE	TRUE	-66.8192	-67.3151	135	135	135
								L67	0.0601323	0.48118	0.0614477	0.489213	0.0688633	0.41256	TRUE	TRUE	2.18743	14.5196	0.263431	0.00573581	0.264778	0.00730971	0.264591	0.00464167	TRUE	TRUE	0.511203	0.440232	135	135	135
								L68	0.0268132	0.519678	0.0352993	0.414712	0.0355351	0.413404	TRUE	TRUE	31.6491	32.5287	-0.0519347	0.258545	-0.0432465	0.36235	-0.0432525	0.364014	TRUE	TRUE	-16.729	-16.7176	135	135	135
								L69	0.0356888	0.114499	0.0392797	0.0949226	0.0391625	0.0971949	TRUE	TRUE	10.0618	9.73331	-0.00459891	0.852892	-0.000922457	0.97132	-0.000919501	0.971515	TRUE	TRUE	-79.9418	-80.0061	135	135	135
								L70	-0.0280416	0.74369	-0.083726	0.338529	-0.0793724	0.356255	TRUE	TRUE	198.578	183.052	-0.0215677	0.819458	-0.0785779	0.412535	-0.0786877	0.404054	TRUE	TRUE	264.331	264.84	135	135	135
								L71	-0.0825499	0.312641	-0.0997714	0.240309	-0.0939834	0.251808	TRUE	TRUE	20.8619	13.8503	0.0140132	0.876161	-0.00361833	0.968943	-0.00376426	0.966523	FALSE	FALSE	-125.821	-126.862	135	135	135
								L72	0.0329707	0.497191	0.04222	0.402947	0.0451542	0.359583	TRUE	TRUE	28.0534	36.9527	0.0726972	0.175447	0.0821668	0.138873	0.0820928	0.129796	TRUE	TRUE	13.0261	12.9243	135	135	135
								L73	0.050741	0.420033	0.0369469	0.57152	0.0413402	0.512504	TRUE	TRUE	-27.1853	-18.527	0.0904323	0.193058	0.0763098	0.287344	0.076199	0.271592	TRUE	TRUE	-15.6167	-15.7391	135	135	135
								L74	-0.176343	0.0551992	-0.186126	0.0518007	-0.178865	0.0504509	TRUE	TRUE	5.54745	1.42981	-0.0524018	0.602787	-0.0624172	0.549426	-0.0626003	0.529624	TRUE	TRUE	19.1129	19.4622	135	135	135
								L75	-9.27119e-05	0.999199	-0.0233788	0.807244	-0.0173572	0.852059	TRUE	TRUE	25116.7	18621.7	-0.0510361	0.616156	-0.0748767	0.476506	-0.0750285	0.46262	TRUE	TRUE	46.7131	47.0106	135	135	135
								L76	-0.166421	0.067471	-0.184314	0.0514585	-0.177181	0.0501958	TRUE	TRUE	10.7516	6.46579	-0.092274	0.355266	-0.110593	0.284145	-0.110773	0.261759	TRUE	TRUE	19.8528	20.0477	135	135	135
								L77	-0.0611288	0.382223	-0.0470122	0.517391	-0.0424281	0.547336	TRUE	TRUE	-23.0932	-30.5922	0.0487945	0.52647	0.0632472	0.427284	0.0631317	0.414393	TRUE	TRUE	29.6196	29.3827	135	135	135
								L78	0.090652	0.207579	0.0779319	0.296725	0.0826383	0.254691	TRUE	TRUE	-14.0318	-8.84014	0.216639	0.00686368	0.203616	0.0138021	0.203497	0.0113097	TRUE	TRUE	-6.01137	-6.06614	135	135	135
								L79	-0.0681708	0.302152	-0.0905788	0.185794	-0.0867165	0.195025	TRUE	TRUE	32.8702	27.2047	-0.00525412	0.942352	-0.0281955	0.70638	-0.0282929	0.698931	TRUE	TRUE	436.637	438.49	135	135	135
								L80	0.0223787	0.80403	0.0291417	0.756185	0.0350599	0.700517	TRUE	TRUE	30.2207	56.6663	0.209805	0.0362793	0.216729	0.0367555	0.21658	0.0316812	TRUE	TRUE	3.30022	3.2291	135	135	135
								L81	-0.0426844	0.523005	-0.0374009	0.590604	-0.0318883	0.629695	TRUE	TRUE	-12.378	-25.2927	0.0444442	0.546125	0.0498534	0.513307	0.0497145	0.493166	TRUE	TRUE	12.1709	11.8582	135	135	135
								L82	0.0546959	0.492439	0.0219911	0.788977	0.0263554	0.743663	TRUE	TRUE	-59.7938	-51.8147	0.0685734	0.434936	0.0350899	0.697013	0.0349799	0.69224	TRUE	TRUE	-48.8286	-48.9891	135	135	135
								L83	0.437081	1.06569e-07	0.416909	8.47742e-07	0.419954	6.05219e-07	TRUE	TRUE	-4.61529	-3.91852	0.519163	1.31879e-08	0.49851	1.00762e-07	0.498433	8.31815e-08	TRUE	TRUE	-3.97811	-3.9929	135	135	135
								L84	0.0793848	0.32821	0.0627678	0.456369	0.0675391	0.412401	TRUE	TRUE	-20.9322	-14.9218	0.118839	0.184767	0.101826	0.271139	0.101706	0.260793	TRUE	TRUE	-14.3157	-14.4169	135	135	135
								L85	-0.126507	0.117156	-0.144431	0.085227	-0.138869	0.0870746	TRUE	TRUE	14.1683	9.772	-0.0885428	0.318309	-0.106894	0.243971	-0.107034	0.227718	TRUE	TRUE	20.7252	20.8836	135	135	135
								L86	-0.121634	0.136699	-0.139624	0.100245	-0.132706	0.0993494	TRUE	TRUE	14.7903	9.10299	-0.0771861	0.390109	-0.0956044	0.303243	-0.0957788	0.276564	TRUE	TRUE	23.8622	24.0881	135	135	135
								L87	-0.0488424	0.587538	-0.0914925	0.324076	-0.0861437	0.34165	TRUE	TRUE	87.3221	76.371	-0.0676563	0.495485	-0.111322	0.274123	-0.111457	0.262122	TRUE	TRUE	64.5404	64.7397	135	135	135
								L88	0.0570649	0.379671	0.0651793	0.334816	0.0697176	0.285999	TRUE	TRUE	14.2195	22.1723	0.196804	0.00662699	0.205112	0.00627758	0.204997	0.00474753	TRUE	TRUE	4.22122	4.16308	135	135	135
								L89	-0.133806	0.101673	-0.171847	0.041709	-0.165929	0.0410826	TRUE	TRUE	28.4295	24.0067	-0.0989142	0.27085	-0.13786	0.134873	-0.138009	0.119974	TRUE	TRUE	39.3736	39.5245	135	135	135
								L90	0.0866837	0.268684	0.0957665	0.240229	0.100072	0.211098	TRUE	TRUE	10.478	15.4452	0.198974	0.0222245	0.208272	0.0208157	0.208164	0.0185543	TRUE	TRUE	4.67347	4.61892	135	135	135
								L91	-0.231234	0.0507993	-0.268691	0.0287087	-0.267183	0.0300664	TRUE	TRUE	16.1988	15.5469	-0.147093	0.257228	-0.185442	0.166276	-0.18548	0.167296	TRUE	TRUE	26.0712	26.097	135	135	135
								L92	0.0829038	0.345849	0.0869328	0.342258	0.0930483	0.293297	TRUE	TRUE	4.85991	12.2365	0.193657	0.0469577	0.197782	0.0500915	0.197628	0.0429642	TRUE	TRUE	2.13004	2.05043	135	135	135
								L93	-0.00554069	0.915225	-0.00763066	0.887985	-0.00463579	0.930336	TRUE	TRUE	37.7204	-16.3319	0.0506822	0.37758	0.0485425	0.414469	0.048467	0.405108	TRUE	TRUE	-4.22186	-4.37084	135	135	135
								L94	-0.0158271	0.805649	-0.0331666	0.619195	-0.0284107	0.657982	TRUE	TRUE	109.556	79.5071	0.0287545	0.685056	0.0110021	0.880451	0.0108822	0.87705	TRUE	TRUE	-61.7378	-62.1548	135	135	135
								L95	0.0331348	0.489803	0.0511072	0.303218	0.0540099	0.264969	TRUE	TRUE	54.2403	63.0005	0.145986	0.00643293	0.164386	0.00293271	0.164313	0.00232498	TRUE	TRUE	12.6042	12.5541	135	135	135
								L96	0.0137667	0.819352	0.00570349	0.927501	0.0103272	0.863562	TRUE	TRUE	-58.5704	-24.9845	0.0266657	0.688159	0.0184105	0.788864	0.0182939	0.781307	TRUE	TRUE	-30.9581	-31.3952	135	135	135
								L97	-0.128679	0.174441	-0.14822	0.132363	-0.141534	0.136623	TRUE	TRUE	15.1854	9.98951	0.0219885	0.83264	0.00198274	0.985291	0.00181417	0.986057	TRUE	TRUE	-90.9828	-91.7494	135	135	135
								L98	-0.0838398	0.326309	-0.0585228	0.508059	-0.0508677	0.540866	TRUE	TRUE	-30.1968	-39.3275	0.0961102	0.307263	0.12203	0.209222	0.121837	0.182773	TRUE	TRUE	26.9688	26.768	135	135	135
								L99	0.281519	0.0021622	0.257421	0.00664018	0.262422	0.00482203	TRUE	TRUE	-8.56016	-6.78372	0.290344	0.00401792	0.265672	0.0105119	0.265546	0.00912647	TRUE	TRUE	-8.49758	-8.541	135	135	135
								L100	-0.182648	0.0405859	-0.201816	0.0295178	-0.195252	0.0285633	TRUE	TRUE	10.4945	6.9003	-0.0912039	0.3504	-0.110828	0.272505	-0.110994	0.253083	TRUE	TRUE	21.5171	21.6986	135	135	135
								L101	-0.126593	0.143705	-0.154343	0.085634	-0.148475	0.0876657	TRUE	TRUE	21.921	17.286	-0.0557776	0.557456	-0.0841887	0.390561	-0.0843366	0.374306	TRUE	TRUE	50.9365	51.2017	135	135	135
								L102	0.0185884	0.767726	0.0158057	0.809317	0.0192759	0.764186	TRUE	TRUE	-14.9699	3.69836	0.0988907	0.15541	0.0960418	0.182649	0.0959543	0.174648	TRUE	TRUE	-2.88088	-2.96934	135	135	135
								L103	-0.0642705	0.424861	-0.0937354	0.260827	-0.0884095	0.274221	TRUE	TRUE	45.8451	37.5584	-0.0359442	0.685201	-0.0661106	0.468955	-0.0662449	0.454365	TRUE	TRUE	83.9256	84.2991	135	135	135
								L104	0.0825691	0.227406	0.0803809	0.258754	0.0841704	0.227989	TRUE	TRUE	-2.65015	1.93935	0.0533096	0.478626	0.0510693	0.512251	0.0509738	0.50465	TRUE	TRUE	-4.20244	-4.38165	135	135	135
								L105	0.0387736	0.658291	0.0498419	0.584709	0.0570074	0.511705	TRUE	TRUE	28.5458	47.0263	0.235334	0.0159494	0.246666	0.0147013	0.246485	0.0105502	TRUE	TRUE	4.81519	4.73843	135	135	135
								L106	-0.00717772	0.930888	-0.0266697	0.756252	-0.0223468	0.791361	TRUE	TRUE	271.563	211.336	-0.026492	0.771476	-0.0464481	0.622141	-0.0465571	0.615309	TRUE	TRUE	75.3288	75.7402	135	135	135
								L107	0.161254	0.0449821	0.141151	0.0900739	0.145619	0.0745732	TRUE	TRUE	-12.4665	-9.69579	0.141057	0.110499	0.120476	0.186146	0.120363	0.177726	TRUE	TRUE	-14.5908	-14.6706	135	135	135
								L108	-0.110784	0.174513	-0.1073	0.206177	-0.101167	0.214508	TRUE	TRUE	-3.14499	-8.6806	0.0499572	0.577333	0.0535243	0.564338	0.0533696	0.549436	TRUE	TRUE	7.14032	6.83083	135	135	135
								L109	-0.0820064	0.392924	-0.131823	0.181866	-0.124661	0.188409	TRUE	TRUE	60.7476	52.0134	-0.138047	0.192679	-0.18905	0.0815706	-0.18923	0.0694447	TRUE	TRUE	36.9462	37.077	135	135	135
								L110	0.0264794	0.789302	-0.0175253	0.863719	-0.011317	0.909347	FALSE	FALSE	-166.184	-142.739	-0.00769933	0.943781	-0.0527518	0.637686	-0.0529083	0.627461	TRUE	TRUE	585.147	587.18	135	135	135
								L111	0.040911	0.619965	0.0215787	0.800982	0.0267889	0.747859	TRUE	TRUE	-47.2545	-34.5191	0.0412091	0.650306	0.0214166	0.81954	0.0212852	0.815774	TRUE	TRUE	-48.0296	-48.3484	135	135	135
								L112	-0.0760682	0.258886	-0.0681413	0.330595	-0.0621255	0.346219	TRUE	TRUE	-10.4208	-18.3292	0.0472335	0.523964	0.0553491	0.470784	0.0551974	0.445006	TRUE	TRUE	17.182	16.8609	135	135	135
								L113	-0.00505409	0.936221	-0.00480714	0.941711	0.00054208	0.993064	TRUE	FALSE	-4.88622	-110.726	0.0867876	0.213752	0.0870404	0.228622	0.0869056	0.205118	TRUE	TRUE	0.291325	0.135931	135	135	135
								L114	-0.12849	0.0902145	-0.145455	0.0649836	-0.139913	0.0651303	TRUE	TRUE	13.2036	8.89009	-0.0342512	0.680364	-0.0516204	0.548055	-0.0517601	0.531345	TRUE	TRUE	50.7111	51.119	135	135	135
								L115	-0.0337411	0.673378	-0.0240796	0.772379	-0.0181886	0.820383	TRUE	TRUE	-28.6342	-46.0935	0.166643	0.0604881	0.176534	0.0548032	0.176386	0.0462514	TRUE	TRUE	5.93576	5.84663	135	135	135
								L116	-0.147964	0.0824373	-0.176716	0.0454432	-0.172773	0.0475999	TRUE	TRUE	19.4323	16.7673	-0.0988401	0.290686	-0.128277	0.18356	-0.128377	0.177668	TRUE	TRUE	29.7827	29.8833	135	135	135
								L117	-0.0136338	0.81704	-0.014978	0.807089	-0.00984644	0.865148	TRUE	TRUE	9.85994	-27.7789	0.0410748	0.527316	0.0396985	0.555308	0.0395692	0.533925	TRUE	TRUE	-3.35068	-3.66566	135	135	135
								L118	0.00483636	0.945036	-0.00630338	0.931122	-0.00225559	0.974787	FALSE	FALSE	-230.333	-146.638	0.0646444	0.403635	0.0532395	0.505965	0.0531374	0.497471	TRUE	TRUE	-17.6426	-17.8005	135	135	135
								L119	-0.029764	0.435141	-0.0582452	0.132145	-0.0570914	0.138646	TRUE	TRUE	95.69	91.8134	-0.0204517	0.626269	-0.049611	0.241412	-0.0496401	0.239512	TRUE	TRUE	142.576	142.718	135	135	135
								L120	-0.0409409	0.388425	-0.0665598	0.172416	-0.0639412	0.181056	TRUE	TRUE	62.5754	56.1795	-0.00971914	0.852401	-0.035948	0.500438	-0.036014	0.490921	TRUE	TRUE	269.868	270.547	135	135	135
								L121	-0.0683534	0.328746	-0.0835137	0.250847	-0.07799	0.261771	TRUE	TRUE	22.1794	14.0983	-0.0144269	0.851354	-0.0299483	0.706668	-0.0300875	0.692318	TRUE	TRUE	107.586	108.551	135	135	135
								L122	0.0225161	0.776991	0.025087	0.761743	0.0315597	0.688985	TRUE	TRUE	11.418	40.1653	0.068047	0.437727	0.0706791	0.436482	0.0705159	0.415162	TRUE	TRUE	3.86807	3.62826	135	135	135
								L123	-0.094701	0.251629	-0.124731	0.144802	-0.118249	0.148052	TRUE	TRUE	31.71	24.8659	-0.0554835	0.541458	-0.0862282	0.356821	-0.0863916	0.334042	TRUE	TRUE	55.4124	55.7069	135	135	135
								L124	-0.125411	0.0999771	-0.107332	0.174272	-0.101324	0.179444	TRUE	TRUE	-14.416	-19.2064	0.0199656	0.811219	0.0384753	0.655959	0.0383238	0.642261	TRUE	TRUE	92.7084	91.9498	135	135	135
								L125	0.0925096	0.269594	0.0614863	0.477172	0.066502	0.431058	TRUE	TRUE	-33.5352	-28.1134	0.115249	0.212278	0.0834872	0.379029	0.0833607	0.368185	TRUE	TRUE	-27.5594	-27.6691	135	135	135
								L126	0.041118	0.431685	0.0500367	0.357458	0.0534723	0.311283	TRUE	TRUE	21.6905	30.0461	0.111552	0.0542876	0.120683	0.0442788	0.120596	0.0384819	TRUE	TRUE	8.18551	8.10786	135	135	135
								L127	0.055572	0.561485	0.0644518	0.517544	0.0730608	0.43586	TRUE	TRUE	15.9789	31.4704	0.251216	0.0183563	0.260308	0.0182844	0.26009	0.0123345	TRUE	TRUE	3.61888	3.53249	135	135	135
								L128	-0.296805	0.0142969	-0.342363	0.00639171	-0.332806	0.0054995	TRUE	TRUE	15.3495	12.1296	-0.275085	0.0387139	-0.321728	0.0190022	-0.321969	0.0139859	TRUE	TRUE	16.9558	17.0434	135	135	135
								L129	-0.058755	0.36548	-0.0541171	0.422983	-0.0485609	0.447738	TRUE	TRUE	-7.89371	-17.3503	0.0424357	0.552732	0.047184	0.523917	0.0470439	0.502239	TRUE	TRUE	11.1896	10.8595	135	135	135
								L130	-0.212592	0.0393588	-0.253375	0.0176967	-0.249478	0.01866	TRUE	TRUE	19.1839	17.3508	-0.152883	0.176739	-0.194637	0.0948128	-0.194736	0.0922877	TRUE	TRUE	27.3113	27.3756	135	135	135
								L131	0.00335508	0.940912	0.000195494	0.996688	0.00246464	0.957634	TRUE	TRUE	-94.1732	-26.54	0.0306047	0.539766	0.0273699	0.596405	0.0273127	0.591515	TRUE	TRUE	-10.5697	-10.7566	135	135	135
								L132	-0.064012	0.287699	-0.0867445	0.163895	-0.0824222	0.169886	TRUE	TRUE	35.5128	28.7605	-0.0290683	0.660724	-0.052342	0.442524	-0.0524509	0.424533	TRUE	TRUE	80.0657	80.4406	135	135	135
								L133	0.089006	0.137821	0.073957	0.233975	0.0765225	0.213668	TRUE	TRUE	-16.9078	-14.0255	0.16027	0.0160271	0.144863	0.0345703	0.144798	0.0328662	TRUE	TRUE	-9.61332	-9.65367	135	135	135
								L134	-0.0369217	0.624307	-0.081343	0.292093	-0.0772546	0.307619	TRUE	TRUE	120.312	109.239	0.00667498	0.93593	-0.038804	0.64618	-0.0389071	0.638801	FALSE	FALSE	-681.335	-682.88	135	135	135
								L135	-0.217507	0.0289363	-0.237233	0.0219508	-0.231083	0.02199	TRUE	TRUE	9.06925	6.24161	-0.152957	0.161072	-0.173153	0.125164	-0.173308	0.1152	TRUE	TRUE	13.2036	13.305	135	135	135
								L136	0.0173503	0.817063	-0.00717134	0.926408	-0.00268102	0.971789	FALSE	FALSE	-141.333	-115.452	0.0120313	0.884255	-0.0130741	0.877969	-0.0131874	0.873946	FALSE	FALSE	-208.668	-209.609	135	135	135
								L137	-0.010495	0.907674	-0.0233983	0.803646	-0.019505	0.834171	TRUE	TRUE	122.948	85.8503	0.220443	0.0284866	0.207232	0.0462667	0.207134	0.0442076	TRUE	TRUE	-5.99275	-6.03728	135	135	135
								L138	-0.040472	0.44589	-0.0631031	0.249795	-0.059396	0.262034	TRUE	TRUE	55.9177	46.7581	-0.00491189	0.933019	-0.0280817	0.63979	-0.0281752	0.626811	TRUE	TRUE	471.71	473.612	135	135	135
								L139	-0.0745159	0.324226	-0.0933079	0.234583	-0.0877239	0.245193	TRUE	TRUE	25.2187	17.725	-0.0758222	0.362539	-0.0950616	0.269313	-0.0952024	0.250002	TRUE	TRUE	25.3744	25.56	135	135	135
								L140	-0.0439861	0.448277	-0.0774841	0.19267	-0.0748492	0.202648	TRUE	TRUE	76.1559	70.1656	-0.0547221	0.392086	-0.0890177	0.172477	-0.0890841	0.166895	TRUE	TRUE	62.6722	62.7936	135	135	135
								L141	-0.156284	0.0655059	-0.144647	0.100719	-0.137132	0.098688	TRUE	TRUE	-7.44599	-12.2544	-0.00937421	0.919629	0.00253976	0.978926	0.0023503	0.979298	FALSE	FALSE	-127.093	-125.072	135	135	135
								L142	0.053354	0.528932	0.0492805	0.576251	0.0558875	0.507973	TRUE	TRUE	-7.63476	4.74862	0.215271	0.0223526	0.211101	0.0304078	0.210934	0.0239214	TRUE	TRUE	-1.93729	-2.01467	135	135	135
								L143	0.138819	0.147804	0.126567	0.204107	0.133192	0.167285	TRUE	TRUE	-8.82612	-4.05342	0.191988	0.0699283	0.179444	0.101334	0.179277	0.0906023	TRUE	TRUE	-6.53377	-6.62078	135	135	135
								L144	-0.167432	0.0591662	-0.152212	0.0983175	-0.144042	0.0950543	TRUE	TRUE	-9.09011	-13.97	0.0254471	0.793327	0.0410292	0.68304	0.0408232	0.664521	TRUE	TRUE	61.2336	60.4241	135	135	135
								L145	-0.003527	0.916399	-0.0166649	0.631214	-0.0145216	0.667085	TRUE	TRUE	372.497	311.728	0.0141499	0.702408	0.00069919	0.985342	0.000645154	0.986089	TRUE	TRUE	-95.0587	-95.4406	135	135	135
								L146	-0.0372314	0.651504	-0.0821368	0.331737	-0.07731	0.349738	TRUE	TRUE	120.611	107.647	0.0350238	0.699776	-0.0109507	0.905901	-0.0110724	0.902619	FALSE	FALSE	-131.267	-131.614	135	135	135
								L147	-0.0760061	0.281627	-0.0807819	0.271552	-0.0745446	0.282027	TRUE	TRUE	6.28334	-1.92289	0.0333441	0.667606	0.0284547	0.723425	0.0282974	0.709003	TRUE	TRUE	-14.6635	-15.1351	135	135	135
								L148	-0.0362259	0.586824	-0.0427043	0.538123	-0.0378773	0.570938	TRUE	TRUE	17.8834	4.55858	0.0276838	0.706183	0.0210512	0.781858	0.0209295	0.775092	TRUE	TRUE	-23.9586	-24.3982	135	135	135
								L149	0.0307485	0.727291	0.0361234	0.693845	0.043391	0.619311	TRUE	TRUE	17.4799	41.1156	0.215919	0.0276413	0.221422	0.0291951	0.221239	0.0221234	TRUE	TRUE	2.54854	2.46368	135	135	135
								L150	0.13705	0.143977	0.121189	0.213333	0.127255	0.178934	TRUE	TRUE	-11.5731	-7.14679	0.126917	0.218925	0.110679	0.2996	0.110526	0.286382	TRUE	TRUE	-12.7946	-12.9151	135	135	135
								L151	0.0914185	0.179213	0.0780502	0.269122	0.0820328	0.235024	TRUE	TRUE	-14.6232	-10.2667	0.211424	0.00531917	0.197737	0.0114823	0.197637	0.00979557	TRUE	TRUE	-6.47354	-6.52104	135	135	135
								L152	-0.23918	0.0611211	-0.273412	0.0392944	-0.263756	0.0382086	TRUE	TRUE	14.3122	10.275	-0.215146	0.125524	-0.250193	0.0847007	-0.250436	0.0720816	TRUE	TRUE	16.2899	16.4031	135	135	135
								L153	0.0381481	0.697868	0.0130835	0.89786	0.0199803	0.839204	TRUE	TRUE	-65.7033	-47.6244	0.065912	0.542906	0.0402507	0.718832	0.0400768	0.710526	TRUE	TRUE	-38.9327	-39.1965	135	135	135
								L154	0.0795603	0.334429	0.0931218	0.277331	0.10001	0.219581	TRUE	TRUE	17.0456	25.7033	0.26837	0.0035874	0.282254	0.00308662	0.282081	0.00188047	TRUE	TRUE	5.1736	5.10889	135	135	135
								L155	-0.0365765	0.603518	-0.0399738	0.585534	-0.0352884	0.619717	TRUE	TRUE	9.28815	-3.52174	-0.0120868	0.876178	-0.015565	0.846397	-0.0156831	0.840514	TRUE	TRUE	28.7765	29.7538	135	135	135
								L156	0.040609	0.472981	0.0406761	0.489801	0.0438449	0.447646	TRUE	TRUE	0.165033	7.96842	0.0610579	0.327896	0.0611265	0.344346	0.0610467	0.335224	TRUE	TRUE	0.112375	-0.0184718	135	135	135
								L157	0.051665	0.488093	0.0614102	0.428241	0.0671934	0.365507	TRUE	TRUE	18.8623	30.0558	0.17739	0.0320757	0.187367	0.0287775	0.187222	0.0225919	TRUE	TRUE	5.62446	5.54227	135	135	135
								L158	0.017268	0.835404	0.0223867	0.795773	0.0282047	0.735845	TRUE	TRUE	29.6426	63.3347	0.205936	0.0259021	0.211176	0.0273933	0.21103	0.0226268	TRUE	TRUE	2.54476	2.47353	135	135	135
								L159	-0.0976129	0.176526	-0.115114	0.124973	-0.109948	0.128584	TRUE	TRUE	17.9291	12.6364	-0.00605441	0.939151	-0.0239722	0.769822	-0.0241025	0.760245	TRUE	TRUE	295.946	298.097	135	135	135
								L160	0.0603634	0.367418	0.0594494	0.393695	0.0641058	0.341665	TRUE	TRUE	-1.51411	6.19972	0.151961	0.0407662	0.151025	0.0495335	0.150908	0.0424643	TRUE	TRUE	-0.61577	-0.693023	135	135	135
								L161	-0.0233825	0.773808	0.00713281	0.932386	0.0137803	0.863267	FALSE	FALSE	-130.505	-158.934	0.162563	0.0714931	0.193805	0.0371013	0.193637	0.0287452	TRUE	TRUE	19.2183	19.1152	135	135	135
								L162	0.0777234	0.282721	0.0657896	0.381352	0.0699256	0.342046	TRUE	TRUE	-15.3542	-10.0327	0.191061	0.0175046	0.178843	0.0312494	0.178739	0.0279262	TRUE	TRUE	-6.39478	-6.44935	135	135	135
								L163	-0.276647	0.0241835	-0.308476	0.0155449	-0.302509	0.0160745	TRUE	TRUE	11.5052	9.34834	-0.189305	0.159099	-0.221892	0.110253	-0.222042	0.104917	TRUE	TRUE	17.2139	17.2933	135	135	135
								L164	0.0466267	0.427645	0.0573313	0.348173	0.0614085	0.298923	TRUE	TRUE	22.9581	31.7025	0.143943	0.0274956	0.154903	0.0219066	0.1548	0.0179131	TRUE	TRUE	7.61376	7.54235	135	135	135
								L165	-0.0318316	0.608078	-0.0297926	0.644669	-0.0247756	0.687525	TRUE	TRUE	-6.40568	-22.1668	0.0573701	0.402005	0.0594577	0.401764	0.0593312	0.380224	TRUE	TRUE	3.6388	3.41832	135	135	135
								L166	0.0016294	0.980739	-0.0123472	0.860193	-0.00783012	0.908291	FALSE	FALSE	-857.776	-580.552	0.0300246	0.686519	0.0157152	0.838034	0.0156013	0.834191	TRUE	TRUE	-47.6589	-48.0382	135	135	135
								L167	-0.00794683	0.930724	-0.0196863	0.835966	-0.0163697	0.862497	TRUE	TRUE	147.725	105.991	0.208392	0.040141	0.196373	0.0613582	0.196289	0.0599207	TRUE	TRUE	-5.76749	-5.80762	135	135	135
								L168	-0.0812795	0.261604	-0.0806408	0.284508	-0.0747388	0.297659	TRUE	TRUE	-0.785886	-8.04727	-0.00714593	0.928462	-0.00649195	0.937242	-0.00664075	0.932598	TRUE	TRUE	-9.1517	-7.0694	135	135	135
								L169	-0.019276	0.79242	-0.0689359	0.355189	-0.0655356	0.37309	TRUE	TRUE	257.626	239.986	0.0484917	0.548197	-0.00235062	0.977028	-0.00243634	0.97587	FALSE	FALSE	-104.847	-105.024	135	135	135
								L170	0.0193691	0.733776	0.0372017	0.528457	0.0413799	0.46634	TRUE	TRUE	92.0676	113.639	0.0840617	0.18179	0.102319	0.115342	0.102214	0.102181	TRUE	TRUE	21.7188	21.5935	135	135	135
								L171	-0.0333351	0.454156	-0.07064	0.115204	-0.0695711	0.120549	TRUE	TRUE	111.908	108.702	-0.0452048	0.35725	-0.0833978	0.0901643	-0.0834248	0.0898103	TRUE	TRUE	84.4889	84.5485	135	135	135
								L172	-0.110991	0.135289	-0.113025	0.143891	-0.106634	0.1451	TRUE	TRUE	1.83242	-3.92525	-0.0068118	0.933425	-0.00889404	0.916142	-0.00905516	0.909783	TRUE	TRUE	30.5681	32.9334	135	135	135
								L173	-0.0376619	0.591268	-0.088195	0.215643	-0.0851849	0.226675	TRUE	TRUE	134.176	126.183	0.0648116	0.402055	0.0130753	0.866684	0.0129994	0.866004	TRUE	TRUE	-79.8257	-79.9428	135	135	135
								L174	0.0448377	0.485596	0.00787567	0.904642	0.0106283	0.870242	TRUE	TRUE	-82.4352	-76.2962	0.0689272	0.331073	0.0310851	0.666447	0.0310157	0.66382	TRUE	TRUE	-54.9015	-55.0022	135	135	135
								L175	-0.0910103	0.261329	-0.101537	0.228389	-0.0948922	0.236882	TRUE	TRUE	11.5668	4.26533	-0.0418506	0.638594	-0.0526283	0.568325	-0.0527958	0.547553	TRUE	TRUE	25.7527	26.153	135	135	135
								L176	-0.109764	0.141676	-0.115321	0.13792	-0.109255	0.140117	TRUE	TRUE	5.06314	-0.463886	0.0145657	0.858966	0.00887589	0.916725	0.00872294	0.914086	TRUE	TRUE	-39.0631	-40.1132	135	135	135
								L177	-0.0878755	0.248289	-0.0976959	0.217323	-0.0917737	0.22593	TRUE	TRUE	11.1753	4.43603	0.00147477	0.985936	-0.0085794	0.921078	-0.00872871	0.916106	FALSE	FALSE	-681.744	-691.869	135	135	135
								L178	0.0242715	0.692368	0.0496955	0.432802	0.0542049	0.373863	TRUE	TRUE	104.749	123.328	0.167923	0.0140355	0.193953	0.00588062	0.193839	0.00424752	TRUE	TRUE	15.5007	15.433	135	135	135
								L179	0.0447416	0.563987	0.0504135	0.532218	0.0555131	0.4788	TRUE	TRUE	12.677	24.0749	0.218055	0.0116544	0.223862	0.0123903	0.223734	0.01009	TRUE	TRUE	2.66306	2.6041	135	135	135
								L180	0.0673763	0.253444	0.076244	0.214093	0.0799851	0.180681	TRUE	TRUE	13.1614	18.714	0.0692013	0.286973	0.0782802	0.244602	0.0781858	0.232347	TRUE	TRUE	13.1194	12.9831	135	135	135
								L181	-0.109043	0.158587	-0.114334	0.155493	-0.107032	0.154579	TRUE	TRUE	4.85289	-1.84428	-0.00905943	0.91503	-0.0144771	0.869238	-0.0146613	0.8583	TRUE	TRUE	59.8019	61.8342	135	135	135
								L182	-0.0628183	0.33363	-0.0632228	0.349829	-0.0579259	0.368472	TRUE	TRUE	0.643836	-7.78821	0.0348374	0.626104	0.0344233	0.642103	0.0342898	0.626897	TRUE	TRUE	-1.1886	-1.57193	135	135	135
								L183	-0.019766	0.75028	-0.0672788	0.284239	-0.0675985	0.283829	TRUE	TRUE	240.377	241.994	0.00694449	0.91916	-0.0416996	0.544437	-0.0416915	0.545976	FALSE	FALSE	-700.47	-700.354	135	135	135
								L184	0.152286	0.0740123	0.163751	0.0648323	0.162942	0.0670755	TRUE	TRUE	7.52844	6.99727	-0.0927047	0.321633	-0.0809669	0.402686	-0.0809465	0.404292	TRUE	TRUE	-12.6614	-12.6834	135	135	135
								L185	0.101462	0.00188453	0.0949549	0.00496504	0.0946272	0.00526057	TRUE	TRUE	-6.41339	-6.73641	0.105291	0.0033601	0.0986289	0.00770193	0.0986372	0.00788658	TRUE	TRUE	-6.32731	-6.31946	135	135	135
								L186	-0.0118091	0.692503	-0.000377771	0.990227	0.000520272	0.986503	TRUE	FALSE	-96.801	-104.406	0.00794578	0.809156	0.0196493	0.561538	0.0196266	0.560784	TRUE	TRUE	147.292	147.007	135	135	135
								L187	0.0941064	0.0132171	0.095259	0.0159051	0.0940465	0.0168608	TRUE	TRUE	1.22475	-0.0636798	0.0654591	0.115237	0.0666391	0.121581	0.0666696	0.11994	TRUE	TRUE	1.80267	1.84937	135	135	135
								L188	0.512747	1.56644e-23	0.509528	4.21244e-22	0.508112	4.14977e-22	TRUE	TRUE	-0.627655	-0.903786	0.61528	2.98824e-26	0.611985	6.98623e-25	0.612021	5.58166e-25	TRUE	TRUE	-0.535513	-0.529712	135	135	135
								L189	0.18193	8.34e-05	0.171614	0.000327874	0.170635	0.000356443	TRUE	TRUE	-5.67067	-6.20852	0.15362	0.00228127	0.143057	0.0058028	0.143082	0.00581202	TRUE	TRUE	-6.87561	-6.85955	135	135	135
								L190	0.0686405	0.0228034	0.0692607	0.0272295	0.0682083	0.0287785	TRUE	TRUE	0.903457	-0.629765	0.0815164	0.0142932	0.0821513	0.0170971	0.0821778	0.0164772	TRUE	TRUE	0.778865	0.811415	135	135	135
								L191	0.0673798	0.095899	0.0638674	0.128977	0.0659724	0.11092	TRUE	TRUE	-5.2129	-2.08874	0.0614043	0.1678	0.0578082	0.209565	0.0577552	0.202284	TRUE	TRUE	-5.85638	-5.94281	135	135	135
								L192	0.0864875	0.156806	0.0991277	0.11849	0.101891	0.104623	TRUE	TRUE	14.6151	17.81	-0.0284582	0.671375	-0.015517	0.822868	-0.0155867	0.81999	TRUE	TRUE	-45.4743	-45.2295	135	135	135
								L193	0.0648233	0.0382947	0.0727224	0.0252891	0.0744691	0.0195077	TRUE	TRUE	12.1856	14.8801	0.0630076	0.0671528	0.0710948	0.0457138	0.0710508	0.0415821	TRUE	TRUE	12.8352	12.7653	135	135	135
								L194	0.0893627	0.0218913	0.0844969	0.0368519	0.082908	0.0387835	TRUE	TRUE	-5.44493	-7.22299	0.0661522	0.121548	0.0611706	0.166226	0.0612106	0.162178	TRUE	TRUE	-7.5305	-7.46994	135	135	135
								L195	0.0496195	0.169726	0.0465562	0.215364	0.0489185	0.180308	TRUE	TRUE	-6.17363	-1.41274	0.0621721	0.118842	0.0590359	0.15238	0.0589763	0.14097	TRUE	TRUE	-5.04448	-5.14028	135	135	135
								L196	0.0850095	0.00992704	0.0886317	0.00977095	0.0902453	0.00764639	TRUE	TRUE	4.26097	6.15913	0.0623346	0.0840297	0.0660431	0.077116	0.0660024	0.0730087	TRUE	TRUE	5.94929	5.88403	135	135	135
								L197	0.0635908	0.038191	0.0581582	0.0676355	0.058583	0.0663919	TRUE	TRUE	-8.54299	-7.87501	0.0591688	0.0793778	0.0536069	0.123848	0.0535962	0.124823	TRUE	TRUE	-9.40005	-9.41815	135	135	135
								L198	-0.198149	0.00514948	-0.217875	0.003062	-0.217799	0.00319388	TRUE	TRUE	9.95557	9.91722	-0.341643	1.79665e-05	-0.36184	1.11468e-05	-0.361842	1.20416e-05	TRUE	TRUE	5.91158	5.91214	135	135	135
								L199	-0.329183	0.000479533	-0.357435	0.000260856	-0.35602	0.000284512	TRUE	TRUE	8.58253	8.15279	-0.423574	5.23656e-05	-0.452499	2.90161e-05	-0.452535	3.01554e-05	TRUE	TRUE	6.82877	6.83719	135	135	135
								L200	-0.0480437	0.166975	-0.034198	0.339783	-0.0373005	0.268676	TRUE	TRUE	-28.8189	-22.3612	-0.015745	0.680067	-0.00156974	0.968073	-0.00149152	0.967745	TRUE	TRUE	-90.0303	-90.527	135	135	135
								L201	-0.261676	2.78413e-06	-0.241918	2.40326e-05	-0.242002	2.57637e-05	TRUE	TRUE	-7.55075	-7.51849	-0.404462	2.2898e-10	-0.384233	3.35344e-09	-0.384231	3.84658e-09	TRUE	TRUE	-5.00145	-5.00198	135	135	135
								L202	-0.264848	4.48372e-07	-0.290992	8.07449e-08	-0.289016	7.88805e-08	TRUE	TRUE	9.87132	9.12504	-0.337814	8.67528e-09	-0.36458	1.57072e-09	-0.36463	1.21065e-09	TRUE	TRUE	7.92345	7.9382	135	135	135
								L203	-0.0465672	0.0682447	-0.0451168	0.0893533	-0.0453621	0.0887214	TRUE	TRUE	-3.11462	-2.58779	-0.0625989	0.0265817	-0.061114	0.0364086	-0.0611078	0.0370209	TRUE	TRUE	-2.37212	-2.382	135	135	135
								L204	-0.111831	0.000102681	-0.118615	7.37032e-05	-0.117654	7.78019e-05	TRUE	TRUE	6.06606	5.20635	-0.160754	6.60639e-07	-0.167699	5.265e-07	-0.167724	4.68485e-07	TRUE	TRUE	4.32042	4.3355	135	135	135
								L205	-0.0997608	0.0632595	-0.076442	0.166148	-0.0790098	0.146857	TRUE	TRUE	-23.3747	-20.8007	-0.0910526	0.123183	-0.0671786	0.266531	-0.0671139	0.260264	TRUE	TRUE	-26.22	-26.2911	135	135	135
								L206	-0.12134	0.024077	-0.0853291	0.1168	-0.0837338	0.122625	TRUE	TRUE	-29.6775	-30.9922	-0.14712	0.0132422	-0.110253	0.0651125	-0.110293	0.0641713	TRUE	TRUE	-25.0597	-25.0323	135	135	135
								L207	-0.0446607	0.531561	-0.065819	0.373962	-0.0675651	0.36124	TRUE	TRUE	47.3757	51.2854	-0.131655	0.095698	-0.153317	0.0603058	-0.153273	0.0602132	TRUE	TRUE	16.4536	16.4202	135	135	135
								L208	-0.2255	0.000614925	-0.257905	0.000149384	-0.258422	0.000153311	TRUE	TRUE	14.3702	14.5996	-0.246409	0.000680032	-0.279586	0.000176264	-0.279573	0.000185484	TRUE	TRUE	13.464	13.4587	135	135	135
								L209	-0.0736517	0.0891107	-0.0550404	0.216666	-0.0550381	0.218563	TRUE	TRUE	-25.2693	-25.2725	-0.141654	0.00333581	-0.122599	0.0128851	-0.122599	0.0132349	TRUE	TRUE	-13.4514	-13.4514	135	135	135
								L210	0.0116671	0.728295	0.0194577	0.576902	0.0188807	0.588929	TRUE	TRUE	66.7737	61.8286	-0.0150236	0.684805	-0.00704752	0.853729	-0.00703297	0.854261	TRUE	TRUE	-53.0902	-53.1871	135	135	135
								L211	-0.0990229	0.0238808	-0.0844881	0.0617669	-0.0814845	0.062451	TRUE	TRUE	-14.6782	-17.7115	-0.142392	0.00340763	-0.127511	0.0105987	-0.127587	0.00822747	TRUE	TRUE	-10.4507	-10.3975	135	135	135
								L212	-0.107155	0.0390736	-0.132142	0.0136867	-0.128625	0.0131434	TRUE	TRUE	23.3187	20.036	-0.205358	0.000411812	-0.23094	0.000112417	-0.231028	6.72297e-05	TRUE	TRUE	12.4573	12.5005	135	135	135
								L213	-0.0739994	0.290426	-0.0502912	0.486966	-0.0472058	0.509429	TRUE	TRUE	-32.0384	-36.2079	-0.0969771	0.209051	-0.0727044	0.359801	-0.0727822	0.353939	TRUE	TRUE	-25.0293	-24.9491	135	135	135
								L214	-0.0545528	0.0686119	-0.0520009	0.0949552	-0.0548574	0.0591856	TRUE	TRUE	-4.67787	0.558363	-0.0914947	0.00597523	-0.0888821	0.00979001	-0.0888101	0.00570923	TRUE	TRUE	-2.85554	-2.93425	135	135	135
								L215	-0.111848	0.000102662	-0.118626	7.37565e-05	-0.117663	7.78355e-05	TRUE	TRUE	6.0604	5.19908	-0.160757	6.62431e-07	-0.167697	5.28435e-07	-0.167721	4.69831e-07	TRUE	TRUE	4.31695	4.33206	135	135	135
								L216	0.00463254	0.889617	0.00218593	0.949818	0.00027817	0.993474	TRUE	TRUE	-52.8136	-93.9953	-0.0733413	0.0477879	-0.0758462	0.0481124	-0.0757981	0.0437123	TRUE	TRUE	3.41535	3.34977	135	135	135
								L217	-0.421971	4.22578e-07	-0.434608	5.32523e-07	-0.430543	4.59057e-07	TRUE	TRUE	2.9948	2.03145	-0.586291	5.10976e-10	-0.599229	7.87883e-10	-0.599331	4.59921e-10	TRUE	TRUE	2.20677	2.22425	135	135	135
								L218	-0.0565599	0.351011	-0.0618955	0.326736	-0.059202	0.342877	TRUE	TRUE	9.43344	4.67127	-0.0716387	0.283983	-0.0771013	0.265549	-0.0771692	0.25981	TRUE	TRUE	7.62518	7.71998	135	135	135
								L219	-0.0603828	0.245672	-0.0556303	0.303705	-0.0609382	0.222057	TRUE	TRUE	-7.8705	0.919766	-0.0545265	0.341024	-0.0496609	0.402144	-0.0495271	0.364759	TRUE	TRUE	-8.92334	-9.16875	135	135	135
								L220	-0.27096	0.000144142	-0.277359	0.00018262	-0.270956	0.000100596	TRUE	TRUE	2.36186	-0.00135975	-0.309948	8.23129e-05	-0.3165	0.000102194	-0.316662	3.63047e-05	TRUE	TRUE	2.11392	2.16601	135	135	135
								L221	-0.00538426	0.918406	-0.0244437	0.652976	-0.0222276	0.679725	TRUE	TRUE	353.985	312.825	-0.0813953	0.161465	-0.100909	0.0921744	-0.100964	0.0888728	TRUE	TRUE	23.9734	24.0421	135	135	135
								L222	-0.0936555	0.0494248	-0.10632	0.0317494	-0.10629	0.0324985	TRUE	TRUE	13.5226	13.4905	-0.191081	0.000348626	-0.204047	0.000221518	-0.204048	0.000234179	TRUE	TRUE	6.78571	6.7861	135	135	135
								L223	-0.0587802	0.0428396	-0.0624491	0.038638	-0.062014	0.0404676	TRUE	TRUE	6.24162	5.50144	-0.118611	0.000268576	-0.122367	0.000281393	-0.122378	0.000289934	TRUE	TRUE	3.16682	3.17606	135	135	135
								L224	-0.0904618	0.00555551	-0.0864985	0.0106289	-0.0857435	0.0113135	TRUE	TRUE	-4.38118	-5.21575	-0.0978701	0.0064521	-0.0938124	0.0114991	-0.0938315	0.0114654	TRUE	TRUE	-4.14596	-4.12651	135	135	135
								L225	-0.110798	0.00492628	-0.0940842	0.0199891	-0.0965849	0.0140987	TRUE	TRUE	-15.0851	-12.8282	-0.106762	0.0136132	-0.0896499	0.0427043	-0.0895869	0.0372065	TRUE	TRUE	-16.0282	-16.0873	135	135	135
								L226	0.0881758	0.276196	0.0478224	0.564891	0.0508357	0.53794	TRUE	TRUE	-45.7647	-42.3473	-0.0104397	0.906657	-0.0517539	0.570023	-0.0518299	0.566768	TRUE	TRUE	395.741	396.469	135	135	135
								L227	-0.0601623	0.223844	-0.09	0.0757899	-0.087305	0.0789319	TRUE	TRUE	49.5954	45.1158	-0.0965891	0.0772868	-0.127137	0.0227081	-0.127205	0.0201083	TRUE	TRUE	31.6269	31.6973	135	135	135
								L228	-0.0946384	0.00492658	-0.101102	0.00386975	-0.101532	0.00382479	TRUE	TRUE	6.82951	7.28437	-0.123497	0.000932045	-0.130114	0.000751422	-0.130103	0.000776677	TRUE	TRUE	5.35821	5.34943	135	135	135
								L229	-0.0866373	0.0302897	-0.0957874	0.0212061	-0.094018	0.022179	TRUE	TRUE	10.5614	8.51905	-0.210042	3.9202e-06	-0.21941	3.13891e-06	-0.219455	2.47589e-06	TRUE	TRUE	4.46004	4.48127	135	135	135
								L230	0.0484758	0.0684281	0.0533491	0.0538154	0.053132	0.0556554	TRUE	TRUE	10.053	9.60525	-0.00282113	0.922852	0.00216816	0.942624	0.00217363	0.942671	FALSE	FALSE	-176.854	-177.048	135	135	135
								L231	-0.0100897	0.726041	-0.0052664	0.860303	-0.00682464	0.81631	TRUE	TRUE	-47.804	-32.36	-0.0135137	0.670223	-0.00857559	0.793866	-0.0085363	0.79101	TRUE	TRUE	-36.5415	-36.8322	135	135	135
								L232	-0.105912	0.000453534	-0.0887443	0.00380443	-0.0896508	0.00337284	TRUE	TRUE	-16.2095	-15.3536	-0.119371	0.000339634	-0.101794	0.00250727	-0.101772	0.00243148	TRUE	TRUE	-14.7244	-14.7435	135	135	135
								L233	-0.0247374	0.36149	-0.0211867	0.452128	-0.0214841	0.447263	TRUE	TRUE	-14.3536	-13.1514	-0.0344113	0.249785	-0.030776	0.319686	-0.0307686	0.321228	TRUE	TRUE	-10.5641	-10.5859	135	135	135
								L234	-0.039874	0.150087	-0.0318637	0.266398	-0.032408	0.258901	TRUE	TRUE	-20.089	-18.724	-0.0916783	0.00303089	-0.0834773	0.00863301	-0.0834636	0.0087088	TRUE	TRUE	-8.94541	-8.96038	135	135	135
								L235	-0.0448292	0.205209	-0.0528765	0.150424	-0.0517663	0.157703	TRUE	TRUE	17.9512	15.4745	-0.0459983	0.237958	-0.0542373	0.178401	-0.0542653	0.17661	TRUE	TRUE	17.9115	17.9723	135	135	135
								L236	-0.186179	0.00154771	-0.18284	0.00276344	-0.182578	0.00291037	TRUE	TRUE	-1.79354	-1.93402	-0.229892	0.000414695	-0.226474	0.00076567	-0.22648	0.000800601	TRUE	TRUE	-1.48709	-1.48422	135	135	135
								L237	-0.102657	0.00197791	-0.0988488	0.00409561	-0.100781	0.00278453	TRUE	TRUE	-3.70921	-1.82674	-0.17248	4.00427e-06	-0.168582	1.23766e-05	-0.168533	8.04709e-06	TRUE	TRUE	-2.2602	-2.28845	135	135	135
								L238	0.0101167	0.757753	0.00227313	0.946754	0.0022973	0.946407	TRUE	TRUE	-77.531	-77.2921	-0.0675278	0.0633969	-0.0755582	0.0445779	-0.0755588	0.0454001	TRUE	TRUE	11.8919	11.8928	135	135	135
								L239	-0.0504852	0.291269	-0.0589454	0.236022	-0.0563387	0.248385	TRUE	TRUE	16.758	11.5945	-0.0884294	0.0944953	-0.0970912	0.0760868	-0.0971569	0.0704897	TRUE	TRUE	9.79506	9.86938	135	135	135
								L240	-0.0862503	0.212446	-0.0856804	0.233945	-0.0817262	0.246144	TRUE	TRUE	-0.660726	-5.24532	-0.141717	0.0639483	-0.141134	0.0747868	-0.141233	0.0686003	TRUE	TRUE	-0.411698	-0.341352	135	135	135
								L241	-0.242102	0.00793073	-0.251567	0.00800866	-0.245835	0.00775568	TRUE	TRUE	3.90921	1.54181	-0.32339	0.00138033	-0.33308	0.00146092	-0.333225	0.00108057	TRUE	TRUE	2.99627	3.04095	135	135	135
								L242	0.0235392	0.519719	0.0123498	0.744251	0.0117937	0.755937	TRUE	TRUE	-47.5349	-49.8974	-0.0812058	0.0453167	-0.0926615	0.0269977	-0.0926475	0.0273466	TRUE	TRUE	14.107	14.0898	135	135	135
								L243	-0.112681	0.000165048	-0.104295	0.000721047	-0.105524	0.000559745	TRUE	TRUE	-7.44171	-6.35131	-0.158857	2.11008e-06	-0.150272	1.20738e-05	-0.150241	1.01355e-05	TRUE	TRUE	-5.40424	-5.42374	135	135	135
								L244	0.00934378	0.766084	-0.000573785	0.985923	-8.90508e-05	0.99782	FALSE	FALSE	-106.141	-100.953	-0.0271118	0.433871	-0.0372655	0.297083	-0.0372777	0.297914	TRUE	TRUE	37.4512	37.4963	135	135	135
								L245	-0.0319699	0.187069	-0.0282191	0.262229	-0.0282643	0.263404	TRUE	TRUE	-11.7325	-11.5911	-0.0494891	0.0646859	-0.045649	0.0991206	-0.0456478	0.100424	TRUE	TRUE	-7.75965	-7.76195	135	135	135
								L246	-0.0344922	0.201223	-0.0383898	0.171497	-0.039896	0.147302	TRUE	TRUE	11.3	15.6669	-0.0693482	0.0205925	-0.0733386	0.0180298	-0.0733006	0.015911	TRUE	TRUE	5.75417	5.69941	135	135	135
								L247	-0.0106257	0.711468	-0.00561206	0.850869	-0.00717962	0.806391	TRUE	TRUE	-47.1839	-32.4313	-0.0135262	0.669192	-0.00839327	0.797654	-0.00835375	0.794796	TRUE	TRUE	-37.9483	-38.2405	135	135	135
								L248	-0.0042026	0.915958	0.0143782	0.725845	0.0136045	0.740339	FALSE	FALSE	-442.127	-423.716	-0.0222862	0.611737	-0.00326296	0.942141	-0.00324345	0.94254	TRUE	TRUE	-85.3588	-85.4464	135	135	135
								L249	-0.151058	0.00115835	-0.163919	0.000689045	-0.160631	0.000565305	TRUE	TRUE	8.51448	6.33786	-0.247162	2.40465e-06	-0.26033	1.54783e-06	-0.260413	6.67691e-07	TRUE	TRUE	5.32768	5.36122	135	135	135
								L250	-0.0888449	0.00343636	-0.0719862	0.0198708	-0.0734081	0.0161364	TRUE	TRUE	-18.9754	-17.375	-0.11226	0.000843285	-0.0949999	0.00527626	-0.0949641	0.00470611	TRUE	TRUE	-15.3751	-15.407	135	135	135
								L251	-0.0582665	0.0452959	-0.061788	0.0413218	-0.0613397	0.0432725	TRUE	TRUE	6.04378	5.27444	-0.118751	0.000275266	-0.122357	0.000293546	-0.122368	0.000302012	TRUE	TRUE	3.03605	3.04557	135	135	135
								L252	-0.000561927	0.984788	0.00227898	0.940752	0.00264038	0.93158	FALSE	FALSE	-505.565	-569.879	-0.0422474	0.194722	-0.0393389	0.243271	-0.039348	0.244446	TRUE	TRUE	-6.88455	-6.86298	135	135	135
								L253	-0.0474248	0.246197	-0.0585413	0.167923	-0.0609323	0.142316	TRUE	TRUE	23.4402	28.4819	0.0190654	0.671567	0.00768428	0.868441	0.00774456	0.864391	TRUE	TRUE	-59.6952	-59.3791	135	135	135
								L254	-0.125054	0.000149247	-0.118418	0.000515783	-0.117207	0.000539796	TRUE	TRUE	-5.30627	-6.27485	-0.167031	5.59093e-06	-0.160237	2.2789e-05	-0.160268	2.01603e-05	TRUE	TRUE	-4.06733	-4.04905	135	135	135
								L255	-0.0678789	0.00513796	-0.0588767	0.0183379	-0.0613531	0.0076334	TRUE	TRUE	-13.2622	-9.61392	-0.0774402	0.00380321	-0.0682237	0.0128017	-0.0681613	0.00688541	TRUE	TRUE	-11.9015	-11.9821	135	135	135
								L256	-0.0316803	0.227513	-0.0284973	0.296309	-0.0303586	0.249276	TRUE	TRUE	-10.0472	-4.17217	-0.0747926	0.0104546	-0.0715338	0.0177968	-0.0714869	0.0142055	TRUE	TRUE	-4.35709	-4.41983	135	135	135
								L257	-0.09944	0.00346409	-0.104355	0.00318612	-0.10427	0.00333527	TRUE	TRUE	4.94299	4.85755	-0.133078	0.000425393	-0.13811	0.000410763	-0.138113	0.000431999	TRUE	TRUE	3.78149	3.7831	135	135	135
								L258	0.0356094	0.353189	0.0212888	0.590829	0.0219283	0.58048	TRUE	TRUE	-40.2159	-38.4199	-0.0794298	0.0614947	-0.0940914	0.0316471	-0.0941076	0.0319188	TRUE	TRUE	18.4586	18.4789	135	135	135
								L259	-0.0570991	0.0967373	-0.0576897	0.106835	-0.0552797	0.10967	TRUE	TRUE	1.03443	-3.18632	-0.089484	0.018791	-0.0900887	0.0223293	-0.0901495	0.018011	TRUE	TRUE	0.675775	0.743676	135	135	135
								L260	-0.0581973	0.0828083	-0.0553889	0.112279	-0.0574481	0.0913693	TRUE	TRUE	-4.82577	-1.28739	-0.0753	0.0421147	-0.0724247	0.058808	-0.0723728	0.0528154	TRUE	TRUE	-3.81851	-3.88746	135	135	135
								L261	0.0347305	0.153247	0.0388006	0.125014	0.0386213	0.12815	TRUE	TRUE	11.7193	11.203	-0.0173838	0.515237	-0.0132167	0.63234	-0.0132122	0.633624	TRUE	TRUE	-23.971	-23.997	135	135	135
								L262	0.018004	0.535364	0.021807	0.470474	0.0203957	0.493613	TRUE	TRUE	21.1234	13.2844	-0.0402341	0.209773	-0.0363405	0.273401	-0.0363049	0.267093	TRUE	TRUE	-9.67735	-9.76578	135	135	135
								L263	-0.168795	3.60793e-05	-0.160566	0.000143459	-0.159564	0.000155778	TRUE	TRUE	-4.87494	-5.46902	-0.211486	3.23447e-06	-0.203062	1.38199e-05	-0.203087	1.3603e-05	TRUE	TRUE	-3.9835	-3.97155	135	135	135
								L264	0.0150379	0.700571	-0.012554	0.751608	-0.011575	0.770207	FALSE	FALSE	-183.483	-176.972	-0.0896804	0.0389333	-0.117929	0.00747973	-0.117954	0.00740856	TRUE	TRUE	31.4995	31.527	135	135	135
								L265	-0.0307656	0.160748	-0.0200093	0.37386	-0.0195097	0.385901	TRUE	TRUE	-34.9621	-36.586	-0.0588042	0.0157395	-0.0477918	0.054109	-0.0478044	0.0540157	TRUE	TRUE	-18.7273	-18.7058	135	135	135
								L266	-0.00629128	0.825404	-0.00995282	0.737236	-0.0103587	0.727614	TRUE	TRUE	58.2002	64.6524	-0.0772079	0.0151193	-0.0809566	0.013882	-0.0809464	0.0141196	TRUE	TRUE	4.85535	4.8421	135	135	135
								L267	0.00550281	0.858268	0.00017099	0.99574	0.000372694	0.990749	TRUE	TRUE	-96.8927	-93.2272	-0.0360718	0.289093	-0.0415306	0.238238	-0.0415357	0.239837	TRUE	TRUE	15.133	15.1471	135	135	135
								L268	-0.0871527	0.0633807	-0.0934313	0.0557559	-0.094029	0.0549207	TRUE	TRUE	7.20417	7.8899	-0.159981	0.00222949	-0.166409	0.00212403	-0.166394	0.00218469	TRUE	TRUE	4.01806	4.00865	135	135	135
								L269	-0.00348478	0.934129	-0.0137036	0.754185	-0.0126692	0.772095	TRUE	TRUE	293.241	263.558	-0.0949035	0.0426861	-0.105366	0.0295605	-0.105392	0.0294185	TRUE	TRUE	11.0239	11.0514	135	135	135
								L270	0.038254	0.248054	0.0297847	0.385474	0.0292906	0.394516	TRUE	TRUE	-22.1397	-23.4314	-0.0569705	0.11927	-0.0656415	0.0824754	-0.065629	0.0832019	TRUE	TRUE	15.2201	15.1983	135	135	135
								L271	0.0134854	0.661395	-0.000472582	0.988106	-7.83544e-05	0.998034	FALSE	FALSE	-103.504	-100.581	-0.00978923	0.772898	-0.0240795	0.488954	-0.0240895	0.489901	TRUE	TRUE	145.98	146.082	135	135	135
								L272	-0.0769031	0.0684119	-0.0864392	0.0487569	-0.0830104	0.0468969	TRUE	TRUE	12.4002	7.94161	-0.123334	0.00844236	-0.133097	0.00600507	-0.133183	0.00393368	TRUE	TRUE	7.91607	7.98616	135	135	135
								L273	-0.0389667	0.295151	-0.0500716	0.194705	-0.0489348	0.203605	TRUE	TRUE	28.4986	25.5811	-0.0309236	0.450432	-0.042293	0.317266	-0.0423216	0.315361	TRUE	TRUE	36.766	36.8587	135	135	135
								L274	-0.0373816	0.1869	-0.0279109	0.340263	-0.0297747	0.294631	TRUE	TRUE	-25.335	-20.3494	-0.0390269	0.210992	-0.0293308	0.36074	-0.0292838	0.346962	TRUE	TRUE	-24.8447	-24.9651	135	135	135
								L275	-0.0886827	0.0118988	-0.0867044	0.0179862	-0.085747	0.0190868	TRUE	TRUE	-2.23078	-3.3103	-0.144896	0.000235144	-0.142871	0.000449844	-0.142895	0.000439574	TRUE	TRUE	-1.39784	-1.38118	135	135	135
								L276	-0.140815	0.000699935	-0.144227	0.000843195	-0.14236	0.000854785	TRUE	TRUE	2.42338	1.0971	-0.219504	2.63316e-06	-0.222998	3.94846e-06	-0.223045	3.07174e-06	TRUE	TRUE	1.59164	1.61309	135	135	135
								L277	-0.0358073	0.15651	-0.0298711	0.254167	-0.029131	0.264896	TRUE	TRUE	-16.5783	-18.6451	-0.0924258	0.0010968	-0.0863483	0.00304954	-0.0863669	0.00297105	TRUE	TRUE	-6.57562	-6.55543	135	135	135
								L278	-0.0264626	0.487239	-0.00778236	0.842356	-0.00754054	0.847761	TRUE	TRUE	-70.5911	-71.5049	-0.0584597	0.164865	-0.0393346	0.360082	-0.0393407	0.361706	TRUE	TRUE	-32.7149	-32.7045	135	135	135
								L279	-0.0815523	0.00887218	-0.0887624	0.0061391	-0.0887771	0.00634192	TRUE	TRUE	8.84111	8.85919	-0.102384	0.00297611	-0.109766	0.00208218	-0.109765	0.0021663	TRUE	TRUE	7.20991	7.20955	135	135	135
								L280	-0.0275926	0.478723	-0.0518799	0.192746	-0.0511218	0.199795	TRUE	TRUE	88.0211	85.2734	-0.016074	0.707859	-0.0409396	0.347883	-0.0409587	0.348086	TRUE	TRUE	154.694	154.813	135	135	135
								L281	-0.0556067	0.08299	-0.0378842	0.247494	-0.0396062	0.218039	TRUE	TRUE	-31.8712	-28.7743	-0.0796063	0.0248646	-0.0614619	0.0880697	-0.0614184	0.0823654	TRUE	TRUE	-22.7927	-22.8473	135	135	135
								L282	-0.0697518	0.0692189	-0.0636791	0.110067	-0.0619178	0.115732	TRUE	TRUE	-8.70608	-11.2312	-0.100719	0.0177676	-0.0945021	0.0312665	-0.0945465	0.0291847	TRUE	TRUE	-6.17283	-6.12874	135	135	135
								L283	-0.0817777	0.00866845	-0.0890131	0.0059824	-0.0890293	0.00618035	TRUE	TRUE	8.84758	8.86744	-0.102513	0.00293184	-0.109921	0.00204568	-0.10992	0.00212859	TRUE	TRUE	7.22603	7.22563	135	135	135
								L284	0.0525047	0.0962318	0.0412548	0.205283	0.0420873	0.195783	TRUE	TRUE	-21.4265	-19.841	-0.0361457	0.29717	-0.0476635	0.182212	-0.0476845	0.181373	TRUE	TRUE	31.8649	31.923	135	135	135
								L285	0.0215462	0.549178	-0.00298864	0.934786	-0.00173736	0.961851	FALSE	FALSE	-113.871	-108.063	-0.0659804	0.0975118	-0.0910994	0.024303	-0.0911309	0.0234697	TRUE	TRUE	38.0704	38.1182	135	135	135
								L286	-0.0514146	0.218306	-0.067845	0.11638	-0.0673418	0.120189	TRUE	TRUE	31.9569	30.978	-0.0898499	0.0519089	-0.106672	0.0250844	-0.106684	0.0254699	TRUE	TRUE	18.722	18.7361	135	135	135
								L287	-0.0161635	0.585767	-0.0193705	0.530198	-0.0197099	0.524314	TRUE	TRUE	19.8413	21.9411	-0.0319247	0.329263	-0.0352081	0.298807	-0.0351995	0.300309	TRUE	TRUE	10.2848	10.258	135	135	135
								L288	-0.0773804	0.0206738	-0.0563924	0.0964863	-0.0562208	0.0987945	TRUE	TRUE	-27.1232	-27.3448	-0.0909531	0.0137116	-0.0694653	0.0622617	-0.0694696	0.0632019	TRUE	TRUE	-23.6251	-23.6204	135	135	135
								L289	-0.015259	0.571656	-0.000541114	0.98438	-0.00327264	0.897705	TRUE	TRUE	-96.4538	-78.5528	-0.0227858	0.443626	-0.00771748	0.79904	-0.00764861	0.784072	TRUE	TRUE	-66.1304	-66.4326	135	135	135
								L290	-0.0697506	0.00501895	-0.0686608	0.0078704	-0.0691572	0.00750833	TRUE	TRUE	-1.56233	-0.850702	-0.0688916	0.0116632	-0.0677759	0.0164774	-0.0677634	0.016586	TRUE	TRUE	-1.61947	-1.63764	135	135	135
								L291	0.00823947	0.74888	0.0044089	0.869124	0.00514774	0.847121	TRUE	TRUE	-46.4905	-37.5234	-0.00431796	0.87898	-0.00823973	0.778888	-0.00825836	0.777886	TRUE	TRUE	90.8246	91.256	135	135	135
								L292	-0.0525957	0.210705	-0.0693157	0.110802	-0.067615	0.116615	TRUE	TRUE	31.7898	28.5563	-0.00907311	0.844211	-0.0261913	0.581097	-0.0262341	0.577118	TRUE	TRUE	188.669	189.142	135	135	135
								L293	-0.0832607	0.0176805	-0.0827211	0.0234358	-0.0825112	0.0243208	TRUE	TRUE	-0.648194	-0.900264	-0.0982056	0.0112351	-0.097653	0.0148596	-0.0976583	0.0152154	TRUE	TRUE	-0.562637	-0.557249	135	135	135
								L294	-0.0879829	0.00764453	-0.0832364	0.0150026	-0.0820868	0.0158688	TRUE	TRUE	-5.39475	-6.70146	-0.0925397	0.0108035	-0.0876803	0.0193686	-0.0877092	0.0186811	TRUE	TRUE	-5.25122	-5.2199	135	135	135
								L295	-0.0710215	0.028221	-0.0833498	0.0129235	-0.0827732	0.0137031	TRUE	TRUE	17.3585	16.5467	-0.122539	0.000694445	-0.135161	0.000287306	-0.135176	0.000292997	TRUE	TRUE	10.3002	10.3121	135	135	135
								L296	0.0102221	0.721094	0.00299195	0.919762	0.00405902	0.890597	TRUE	TRUE	-70.7306	-60.2918	-0.044713	0.157931	-0.0521153	0.111331	-0.0521422	0.108787	TRUE	TRUE	16.5552	16.6154	135	135	135
								L297	0.0300695	0.221747	0.0277226	0.278627	0.0283855	0.266677	TRUE	TRUE	-7.80497	-5.60038	0.00295633	0.912944	0.000553534	0.984227	0.000536821	0.984678	TRUE	TRUE	-81.2763	-81.8416	135	135	135
								L298	0.0534309	0.462016	0.0509918	0.49998	0.0548086	0.460893	TRUE	TRUE	-4.56485	2.57844	0.190465	0.0184363	0.187968	0.0246174	0.187872	0.0223391	TRUE	TRUE	-1.31106	-1.36158	135	135	135
								L299	-0.0985062	0.109954	-0.107937	0.0922456	-0.110196	0.0838075	TRUE	TRUE	9.5742	11.8667	-0.0460076	0.496393	-0.0556633	0.42656	-0.0556064	0.424061	TRUE	TRUE	20.9872	20.8635	135	135	135
								L300	-0.213193	0.0458145	-0.223851	0.0438851	-0.225896	0.042293	TRUE	TRUE	4.99935	5.95843	-0.171372	0.143748	-0.182284	0.133212	-0.182233	0.133736	TRUE	TRUE	6.36743	6.33735	135	135	135
								L301	-0.108326	0.185429	-0.122646	0.14939	-0.123955	0.145996	TRUE	TRUE	13.2194	14.4279	-0.0303951	0.735181	-0.0450562	0.627919	-0.0450232	0.628825	TRUE	TRUE	48.2347	48.1262	135	135	135
								L302	-0.0710216	0.257999	-0.0909778	0.162292	-0.0916667	0.160483	TRUE	TRUE	28.0987	29.0687	-0.0798011	0.248801	-0.100232	0.160376	-0.100215	0.161678	TRUE	TRUE	25.6028	25.581	135	135	135
								L303	0.0656497	0.219163	0.0653728	0.239689	0.0647044	0.245874	TRUE	TRUE	-0.421817	-1.43993	0.0805728	0.171433	0.0802893	0.188212	0.0803062	0.189302	TRUE	TRUE	-0.351874	-0.33096	135	135	135
								L304	-0.13253	0.000592749	-0.12154	0.00226217	-0.119811	0.00231626	TRUE	TRUE	-8.29293	-9.59741	-0.145405	0.000624845	-0.134153	0.00212217	-0.134196	0.00187245	TRUE	TRUE	-7.73861	-7.70863	135	135	135
								L305	0.174708	6.87909e-07	0.171546	2.51604e-06	0.172014	2.52834e-06	TRUE	TRUE	-1.80986	-1.54185	0.245511	6.99157e-10	0.242274	3.42409e-09	0.242262	3.75867e-09	TRUE	TRUE	-1.31858	-1.32339	135	135	135
								L306	0.0921924	0.231557	0.0841392	0.293636	0.0869998	0.274539	TRUE	TRUE	-8.73527	-5.63243	0.0277272	0.743407	0.0194822	0.824173	0.0194101	0.823663	TRUE	TRUE	-29.7362	-29.9963	135	135	135
								L307	-0.0707161	0.265403	-0.0834938	0.205873	-0.0825147	0.212255	TRUE	TRUE	18.069	16.6845	-0.0227007	0.745076	-0.0357826	0.620152	-0.0358073	0.620627	TRUE	TRUE	57.628	57.7367	135	135	135
								L308	-0.318685	6.41367e-05	-0.334237	5.51917e-05	-0.327949	3.41145e-05	TRUE	TRUE	4.8803	2.90717	-0.316239	0.000295165	-0.332162	0.000238815	-0.33232	0.000119089	TRUE	TRUE	5.03514	5.08527	135	135	135
								L309	0.0836141	0.220835	0.0524957	0.454634	0.0531518	0.450556	TRUE	TRUE	-37.2167	-36.432	0.105139	0.162753	0.07328	0.341543	0.0732635	0.343166	TRUE	TRUE	-30.302	-30.3178	135	135	135
								L310	0.0234571	0.647334	0.0366232	0.491373	0.0366606	0.492697	TRUE	TRUE	56.1282	56.2876	0.116069	0.0414685	0.129549	0.0277336	0.129548	0.0283378	TRUE	TRUE	11.6134	11.6126	135	135	135
								L311	-0.0234914	0.654381	-0.0317451	0.560712	-0.0312798	0.567817	TRUE	TRUE	35.1353	33.1545	0.0499481	0.388179	0.0414978	0.488124	0.0414861	0.489661	TRUE	TRUE	-16.9181	-16.9416	135	135	135
								L312	0.0268919	0.642935	0.0519104	0.385911	0.0492784	0.404822	TRUE	TRUE	93.0339	83.2467	0.0561679	0.380056	0.0817822	0.213608	0.0818485	0.207743	TRUE	TRUE	45.6029	45.7211	135	135	135
								L313	0.129556	0.00338743	0.12451	0.00666069	0.126524	0.00529249	TRUE	TRUE	-3.89484	-2.34099	0.116247	0.0164428	0.111081	0.0265706	0.11103	0.0248354	TRUE	TRUE	-4.4441	-4.48776	135	135	135
								L314	-0.0673769	0.0990688	-0.0574436	0.174686	-0.0580009	0.171713	TRUE	TRUE	-14.7429	-13.9158	-0.0384118	0.391688	-0.028242	0.541721	-0.0282279	0.542902	TRUE	TRUE	-26.4758	-26.5123	135	135	135
								L315	-0.104092	0.268996	-0.111644	0.254629	-0.109779	0.26315	TRUE	TRUE	7.25489	5.46353	-0.0725007	0.484147	-0.0802323	0.454723	-0.0802793	0.454861	TRUE	TRUE	10.6642	10.729	135	135	135
								L316	0.0299618	0.557849	0.0449731	0.396333	0.0458836	0.387665	TRUE	TRUE	50.1013	53.1403	0.11231	0.0477076	0.127679	0.0293437	0.127656	0.0296131	TRUE	TRUE	13.6842	13.6637	135	135	135
								L317	-0.119494	0.00141822	-0.127975	0.00101071	-0.127403	0.00109135	TRUE	TRUE	7.0976	6.6185	-0.143705	0.000520508	-0.152388	0.000375306	-0.152403	0.000385623	TRUE	TRUE	6.04232	6.05237	135	135	135
								L318	-0.186633	0.00147708	-0.185982	0.00230382	-0.182801	0.0022605	TRUE	TRUE	-0.348638	-2.05284	-0.235654	0.000292619	-0.234988	0.000479502	-0.235068	0.000373358	TRUE	TRUE	-0.282687	-0.24866	135	135	135
								L319	-0.144824	0.000691577	-0.134147	0.00234937	-0.131997	0.0023486	TRUE	TRUE	-7.3722	-8.85652	-0.189753	6.35009e-05	-0.178822	0.00024469	-0.178876	0.000194375	TRUE	TRUE	-5.76059	-5.73203	135	135	135
								L320	-0.00662313	0.878073	-0.0185985	0.677866	-0.0179806	0.688738	TRUE	TRUE	180.812	171.482	0.0158839	0.738509	0.00362337	0.941158	0.00360779	0.941545	TRUE	TRUE	-77.1884	-77.2865	135	135	135
								L321	-0.0367092	0.384918	-0.0541525	0.214872	-0.0547411	0.211145	TRUE	TRUE	47.5174	49.1209	-0.0189871	0.683064	-0.0368456	0.440763	-0.0368308	0.442025	TRUE	TRUE	94.0565	93.9783	135	135	135
								L322	-0.0994683	0.00629547	-0.109484	0.00379263	-0.106734	0.00325728	TRUE	TRUE	10.0694	7.30438	-0.124187	0.00204771	-0.134441	0.00124363	-0.134511	0.000766842	TRUE	TRUE	8.25715	8.31298	135	135	135
								L323	0.188387	0.0173869	0.218227	0.00783617	0.220631	0.0070293	TRUE	TRUE	15.8399	17.1159	0.287244	0.00111504	0.317794	0.000472497	0.317734	0.000455119	TRUE	TRUE	10.6358	10.6147	135	135	135
								L324	-0.124565	0.00105055	-0.10887	0.00524285	-0.107846	0.00559636	TRUE	TRUE	-12.6	-13.4219	-0.152758	0.000284098	-0.136689	0.00146389	-0.136715	0.00143336	TRUE	TRUE	-10.5192	-10.5023	135	135	135
								L325	-0.0753458	0.0305609	-0.0716754	0.0476556	-0.0707501	0.0502654	TRUE	TRUE	-4.87144	-6.09958	-0.0858366	0.025445	-0.0820788	0.0387722	-0.0821021	0.0384295	TRUE	TRUE	-4.37788	-4.3507	135	135	135
								L326	-0.0661491	0.0787127	-0.0749591	0.0552073	-0.0730931	0.0576949	TRUE	TRUE	13.3185	10.4975	-0.0630705	0.127628	-0.0720903	0.09217	-0.0721373	0.0871315	TRUE	TRUE	14.3012	14.3758	135	135	135
								L327	-0.242683	1.74624e-05	-0.236086	5.50193e-05	-0.232179	4.02437e-05	TRUE	TRUE	-2.71844	-4.32828	-0.219823	0.000357251	-0.213069	0.000802728	-0.213167	0.00051844	TRUE	TRUE	-3.0726	-3.02779	135	135	135
								L328	-0.140938	0.000314858	-0.152476	0.000174598	-0.149837	0.000139071	TRUE	TRUE	8.18704	6.31422	-0.136483	0.00145496	-0.148296	0.000816114	-0.148363	0.000544294	TRUE	TRUE	8.65556	8.70432	135	135	135
								L329	-0.156511	0.000110013	-0.16009	0.000141963	-0.157771	0.000126469	TRUE	TRUE	2.28712	0.805585	-0.147815	0.000840626	-0.15148	0.000948003	-0.151538	0.000725682	TRUE	TRUE	2.47932	2.51887	135	135	135
								L330	0.043295	0.490518	0.0336738	0.605846	0.0359935	0.578897	TRUE	TRUE	-22.2224	-16.8645	-0.030732	0.656773	-0.0405823	0.570711	-0.0406407	0.567638	TRUE	TRUE	32.0521	32.2424	135	135	135
								L331	0.0460431	0.374994	0.0473499	0.380735	0.046699	0.388675	TRUE	TRUE	2.83819	1.42452	0.0722846	0.206953	0.0736225	0.214629	0.0736389	0.215752	TRUE	TRUE	1.85089	1.87359	135	135	135
								L332	0.0528292	0.292532	0.0570507	0.274731	0.0591382	0.253329	TRUE	TRUE	7.99077	11.9422	0.0893378	0.107235	0.0936597	0.103002	0.0936071	0.10004	TRUE	TRUE	4.83779	4.77888	135	135	135
								L333	-0.173254	6.72206e-05	-0.176007	9.79954e-05	-0.173459	8.50432e-05	TRUE	TRUE	1.5891	0.118331	-0.201742	2.69554e-05	-0.204561	3.88367e-05	-0.204625	2.56204e-05	TRUE	TRUE	1.3972	1.42904	135	135	135
								L334	0.00568279	0.91357	0.0110748	0.838896	0.012515	0.818004	TRUE	TRUE	94.8823	120.225	0.0267924	0.642511	0.0323127	0.588756	0.0322764	0.588482	TRUE	TRUE	20.6042	20.4687	135	135	135
								L335	-0.107354	0.0191846	-0.11635	0.0146509	-0.116033	0.0152932	TRUE	TRUE	8.38007	8.08471	-0.179312	0.000458687	-0.188522	0.000371143	-0.18853	0.000388881	TRUE	TRUE	5.13658	5.14104	135	135	135
								L336	-0.0442032	0.463764	-0.0600132	0.33793	-0.0598864	0.340903	TRUE	TRUE	35.7666	35.4799	-0.0962916	0.148709	-0.112478	0.102633	-0.112481	0.103938	TRUE	TRUE	16.8098	16.8131	135	135	135
								L337	-0.0350784	0.511731	-0.0533945	0.334878	-0.0514042	0.350001	TRUE	TRUE	52.215	46.541	-0.0670679	0.255711	-0.0858202	0.158399	-0.0858704	0.155374	TRUE	TRUE	27.9601	28.035	135	135	135
								L338	-0.253787	0.00399805	-0.251108	0.00614467	-0.244561	0.00547948	TRUE	TRUE	-1.05543	-3.63531	-0.301991	0.0019336	-0.299249	0.00297905	-0.299414	0.00199961	TRUE	TRUE	-0.908079	-0.853418	135	135	135
								L339	-0.0820627	0.0114925	-0.0861125	0.0107985	-0.0873041	0.00933788	TRUE	TRUE	4.9349	6.38702	-0.046416	0.19057	-0.0505622	0.168516	-0.0505321	0.165987	TRUE	TRUE	8.93255	8.86782	135	135	135
								L340	-0.168884	1.75298e-05	-0.172483	2.44877e-05	-0.169649	1.63272e-05	TRUE	TRUE	2.13149	0.453475	-0.170659	7.52284e-05	-0.174344	9.293e-05	-0.174416	4.94343e-05	TRUE	TRUE	2.15954	2.2014	135	135	135
								L341	-0.0991561	0.2112	-0.081302	0.322904	-0.0820739	0.319978	TRUE	TRUE	-18.0061	-17.2277	-0.199837	0.0231451	-0.181558	0.045368	-0.181539	0.0460707	TRUE	TRUE	-9.14707	-9.15681	135	135	135
								L342	0.10191	0.116342	0.084984	0.206049	0.0807899	0.215958	TRUE	TRUE	-16.6085	-20.724	-0.0026304	0.970521	-0.0199591	0.785934	-0.0198533	0.780927	TRUE	TRUE	658.787	654.767	135	135	135
								L343	-0.0476609	0.246974	-0.0663033	0.118674	-0.0672572	0.113502	TRUE	TRUE	39.1148	41.1162	-0.150925	0.00108313	-0.170011	0.000348824	-0.169987	0.00034897	TRUE	TRUE	12.6463	12.6303	135	135	135
								L344	-0.0996043	0.0318167	-0.0843827	0.0780828	-0.0855281	0.0740033	TRUE	TRUE	-15.282	-14.1321	-0.159784	0.00196496	-0.1442	0.00647263	-0.144172	0.00644339	TRUE	TRUE	-9.75311	-9.77118	135	135	135
								L345	0.00335614	0.933674	-0.00493956	0.906126	-0.00609399	0.884084	FALSE	FALSE	-247.18	-281.577	-0.150921	0.00088367	-0.159414	0.000688242	-0.159385	0.00067204	TRUE	TRUE	5.62759	5.60831	135	135	135
								L346	-0.0564256	0.149538	-0.0756183	0.0610124	-0.0760388	0.060426	TRUE	TRUE	34.0143	34.7596	-0.171467	0.000105904	-0.191117	2.66105e-05	-0.191107	2.81613e-05	TRUE	TRUE	11.4597	11.4536	135	135	135
								L347	-0.0344899	0.370906	-0.0398612	0.32017	-0.0410336	0.304792	TRUE	TRUE	15.5736	18.9728	-0.164366	0.000162379	-0.169865	0.000166112	-0.169835	0.000159624	TRUE	TRUE	3.34571	3.32773	135	135	135
								L348	-0.0108423	0.801534	-0.0358353	0.417294	-0.0373472	0.395363	TRUE	TRUE	230.513	244.458	-0.115636	0.0161108	-0.141224	0.00407216	-0.141186	0.0038826	TRUE	TRUE	22.1281	22.0952	135	135	135
								L349	-0.042246	0.221582	-0.0489048	0.17351	-0.0486404	0.177406	TRUE	TRUE	15.762	15.1362	-0.103867	0.00699105	-0.110684	0.00548144	-0.110691	0.00564049	TRUE	TRUE	6.56355	6.56997	135	135	135
								L350	-0.0368201	0.15676	-0.0390352	0.149149	-0.0388003	0.153014	TRUE	TRUE	6.01599	5.37795	-0.0895736	0.00205835	-0.0918415	0.00227343	-0.0918474	0.0023481	TRUE	TRUE	2.53181	2.53843	135	135	135
								L351	-0.0789572	0.0304198	-0.0692746	0.0664037	-0.0693242	0.0673196	TRUE	TRUE	-12.2631	-12.2003	-0.168658	4.14653e-05	-0.158745	0.000172085	-0.158744	0.000182254	TRUE	TRUE	-5.87765	-5.87839	135	135	135
								L352	-0.00498982	0.877796	0.00155947	0.963099	0.000542704	0.987111	FALSE	FALSE	-131.253	-110.876	-0.136858	0.000193911	-0.130153	0.000578659	-0.130127	0.000556365	TRUE	TRUE	-4.89939	-4.91812	135	135	135
								L353	0.0649769	0.244982	0.0627303	0.280684	0.0569195	0.286628	TRUE	TRUE	-3.45749	-12.4003	0.0522553	0.395595	0.0499552	0.432928	0.0501017	0.391934	TRUE	TRUE	-4.40159	-4.12123	135	135	135
								L354	0.0395036	0.422783	0.0276667	0.588305	0.0197636	0.6223	TRUE	TRUE	-29.9641	-49.9701	-0.015516	0.774859	-0.0276347	0.621971	-0.0274354	0.532952	TRUE	TRUE	78.105	76.8209	135	135	135
								L355	0.064196	0.0244926	0.0730098	0.0137097	0.0707423	0.0123341	TRUE	TRUE	13.7296	10.1974	0.0508111	0.104564	0.0598348	0.0641163	0.059892	0.0521721	TRUE	TRUE	17.7593	17.8718	135	135	135
								L356	0.0682842	0.0335184	0.0812328	0.0145602	0.0802291	0.0154439	TRUE	TRUE	18.9628	17.4929	0.0501187	0.154824	0.0633756	0.0804906	0.0634009	0.0792582	TRUE	TRUE	26.451	26.5015	135	135	135
								L357	0.00331868	0.931687	0.00546097	0.892189	-0.000956555	0.975401	TRUE	FALSE	64.5526	-128.823	-0.0443109	0.299938	-0.0421176	0.341325	-0.0419558	0.218706	TRUE	TRUE	-4.9498	-5.31494	135	135	135
								L358	0.03145	0.279322	0.0427296	0.15541	0.0412465	0.16333	TRUE	TRUE	35.8652	31.1496	0.00573889	0.857517	0.017287	0.598988	0.0173244	0.592149	TRUE	TRUE	201.227	201.878	135	135	135
								L359	0.0687908	0.0373658	0.0895556	0.00818398	0.0870455	0.00726537	TRUE	TRUE	30.1854	26.5366	0.0225383	0.532874	0.0437975	0.233272	0.0438608	0.212285	TRUE	TRUE	94.3246	94.6053	135	135	135
								L360	0.0181121	0.557071	0.032547	0.305945	0.0316699	0.318077	TRUE	TRUE	79.698	74.855	-0.00348695	0.918237	0.0112917	0.745589	0.0113138	0.744518	FALSE	FALSE	-423.828	-424.462	135	135	135
								L361	0.0264587	0.398848	0.030049	0.357114	0.027703	0.376883	TRUE	TRUE	13.5693	4.70248	-0.012596	0.715196	-0.00892024	0.802859	-0.00886109	0.796291	TRUE	TRUE	-29.182	-29.6515	135	135	135
								L362	-0.00597172	0.84047	-0.00463595	0.880648	-0.00848937	0.751413	TRUE	TRUE	-22.3683	42.1595	-0.0311242	0.341856	-0.0297566	0.38019	-0.0296595	0.313629	TRUE	TRUE	-4.39394	-4.70608	135	135	135
								L363	-0.00331606	0.92576	0.00886043	0.809866	0.0058918	0.866201	FALSE	FALSE	-367.198	-277.675	0.00407578	0.917223	0.0165422	0.682163	0.016617	0.664815	TRUE	TRUE	305.866	307.702	135	135	135
								L364	-0.0216702	0.546525	-0.0097815	0.792485	-0.0143198	0.65959	TRUE	TRUE	-54.862	-33.9195	-0.0875285	0.0284124	-0.0753567	0.0662859	-0.0752423	0.0362673	TRUE	TRUE	-13.9061	-14.0368	135	135	135
								L365	-0.000538035	0.989243	0.00553995	0.893783	0.000346067	0.992324	FALSE	FALSE	-1129.66	-164.32	-0.0424298	0.335471	-0.0362071	0.42674	-0.0360761	0.361091	TRUE	TRUE	-14.6659	-14.9745	135	135	135
								L366	0.0641999	0.0201664	0.0589504	0.0396163	0.0571596	0.0399393	TRUE	TRUE	-8.17678	-10.9662	0.0558748	0.0654826	0.0505003	0.106863	0.0505454	0.0965897	TRUE	TRUE	-9.61879	-9.53798	135	135	135
								L367	0.0656787	0.0392071	0.0718175	0.0301373	0.0715189	0.0313927	TRUE	TRUE	9.34659	8.89197	0.0191578	0.582358	0.0254427	0.48011	0.0254502	0.481374	TRUE	TRUE	32.8059	32.8452	135	135	135
								L368	0.261123	2.34232e-10	0.254149	2.17865e-09	0.256569	6.61322e-10	TRUE	TRUE	-2.67089	-1.74394	0.185724	1.94852e-05	0.178584	6.66285e-05	0.178523	4.31366e-05	TRUE	TRUE	-3.84461	-3.87747	135	135	135
								L369	0.212543	9.43125e-08	0.191712	2.02002e-06	0.194599	5.4301e-07	TRUE	TRUE	-9.80068	-8.44218	0.150107	0.000416655	0.12878	0.00279935	0.128707	0.00183503	TRUE	TRUE	-14.2076	-14.2561	135	135	135
								L370	0.14681	3.38552e-06	0.141566	1.4714e-05	0.141616	1.58277e-05	TRUE	TRUE	-3.57241	-3.53847	0.134103	9.64918e-05	0.128734	0.000280948	0.128732	0.000296482	TRUE	TRUE	-4.00405	-4.00498	135	135	135
								L371	0.227846	2.52845e-12	0.229267	1.03055e-11	0.228348	1.09467e-11	TRUE	TRUE	0.623505	0.220036	0.256994	9.41447e-13	0.258449	3.37547e-12	0.258472	3.00855e-12	TRUE	TRUE	0.565949	0.574967	135	135	135
								L372	0.191644	7.64424e-07	0.187713	2.90895e-06	0.189539	1.7451e-06	TRUE	TRUE	-2.05097	-1.09856	0.2099	8.79483e-07	0.205876	2.9035e-06	0.20583	2.14683e-06	TRUE	TRUE	-1.91717	-1.93909	135	135	135
								L373	0.168515	1.94433e-05	0.178297	1.36644e-05	0.178765	1.38179e-05	TRUE	TRUE	5.8045	6.08228	0.119364	0.00509148	0.129378	0.0033242	0.129367	0.00341423	TRUE	TRUE	8.38976	8.37988	135	135	135
								L374	-0.114538	0.0178749	-0.111777	0.0261923	-0.112236	0.0261003	TRUE	TRUE	-2.41068	-2.01039	-0.0292564	0.579222	-0.0264295	0.62858	-0.026418	0.629812	TRUE	TRUE	-9.66245	-9.70196	135	135	135
								L375	0.0561939	0.244385	0.0560016	0.264956	0.0509784	0.269253	TRUE	TRUE	-0.342224	-9.28116	-0.0339388	0.52271	-0.0341357	0.534847	-0.0340091	0.500804	TRUE	TRUE	0.580124	0.206979	135	135	135
								L376	0.0875795	0.104909	0.0814061	0.146956	0.0811082	0.149995	TRUE	TRUE	-7.04889	-7.38905	-0.0655841	0.269206	-0.0719045	0.242075	-0.071897	0.243828	TRUE	TRUE	9.63704	9.62559	135	135	135
								L377	0.0286544	0.222336	0.0357501	0.142201	0.0333633	0.137366	TRUE	TRUE	24.7627	16.4333	0.015932	0.537207	0.0231966	0.383929	0.0232567	0.343657	TRUE	TRUE	45.5972	45.9749	135	135	135
								L378	0.0106881	0.732043	0.00602104	0.852795	0.00339191	0.912293	TRUE	TRUE	-43.6659	-68.2646	-0.00119071	0.972379	-0.00596888	0.866792	-0.0059026	0.861223	TRUE	TRUE	401.288	395.721	135	135	135
								L379	0.0469027	0.125217	0.0477212	0.133872	0.0445851	0.128344	TRUE	TRUE	1.74518	-4.94125	-0.00875665	0.794169	-0.00791863	0.819825	-0.00783956	0.806505	TRUE	TRUE	-9.57013	-10.4731	135	135	135
								L380	0.0441349	0.185687	0.0533424	0.123361	0.0508925	0.126469	TRUE	TRUE	20.8623	15.3115	-0.00772807	0.832901	0.00169869	0.96415	0.00176045	0.961372	FALSE	FALSE	-121.981	-122.78	135	135	135
								L381	0.00917763	0.795621	0.00471649	0.898151	0.00327713	0.928531	TRUE	TRUE	-48.6088	-64.2922	-0.0612636	0.118288	-0.065831	0.105031	-0.0657947	0.102258	TRUE	TRUE	7.45525	7.39601	135	135	135
								L382	0.0739677	0.00417721	0.0740505	0.00581804	0.0730163	0.00609472	TRUE	TRUE	0.111972	-1.28632	0.0536691	0.0570767	0.0537539	0.0657083	0.05378	0.063296	TRUE	TRUE	0.157996	0.206583	135	135	135
								L383	-0.0172036	0.519518	-0.00915605	0.740613	-0.0116828	0.650989	TRUE	TRUE	-46.7783	-32.0909	-0.0595575	0.0444766	-0.0513184	0.0923581	-0.0512546	0.071921	TRUE	TRUE	-13.834	-13.9409	135	135	135
								L384	0.0178087	0.532858	0.0312789	0.287839	0.03234	0.268713	TRUE	TRUE	75.6383	81.5969	-0.0352758	0.263051	-0.0214849	0.505032	-0.0215116	0.501576	TRUE	TRUE	-39.0946	-39.0187	135	135	135
								L385	0.0577675	0.00805158	0.0550197	0.0150304	0.053749	0.0150922	TRUE	TRUE	-4.75667	-6.95633	0.0314556	0.185939	0.0286423	0.244238	0.0286744	0.232954	TRUE	TRUE	-8.94352	-8.84167	135	135	135
								L386	0.0396654	0.214399	0.019473	0.54905	0.0178506	0.576498	TRUE	TRUE	-50.907	-54.997	0.045417	0.19713	0.0247437	0.487623	0.0247846	0.479555	TRUE	TRUE	-45.5188	-45.4287	135	135	135
								L387	0.00892589	0.685326	0.0108953	0.634563	0.0107414	0.640595	TRUE	TRUE	22.0644	20.34	-0.0265211	0.275511	-0.0245048	0.330324	-0.0245009	0.332084	TRUE	TRUE	-7.60275	-7.61738	135	135	135
								L388	0.0275901	0.313649	0.0309153	0.277863	0.0289088	0.291775	TRUE	TRUE	12.0521	4.77935	0.0381119	0.207057	0.0415163	0.18441	0.0415669	0.167449	TRUE	TRUE	8.93253	9.06527	135	135	135
								L389	0.0522412	0.0781121	0.0471248	0.125705	0.0465612	0.130771	TRUE	TRUE	-9.7937	-10.8727	0.0138997	0.668832	0.00866158	0.79659	0.00867579	0.79648	TRUE	TRUE	-37.6853	-37.5831	135	135	135
								L390	-0.0300255	0.296813	-0.0232808	0.435371	-0.0256988	0.364406	TRUE	TRUE	-22.4633	-14.4102	0.00070964	0.982111	0.00761494	0.815838	0.0076759	0.804557	TRUE	TRUE	973.071	981.661	135	135	135
								L391	0.0457626	0.236186	0.0513362	0.201459	0.0479452	0.20622	TRUE	TRUE	12.1796	4.76958	-0.000591852	0.988878	0.00511453	0.907329	0.00520003	0.900189	FALSE	FALSE	-964.157	-978.602	135	135	135
								L392	0.0492461	0.0296557	0.0442115	0.0594896	0.0434635	0.0627465	TRUE	TRUE	-10.2233	-11.7422	0.0422895	0.089009	0.0371351	0.147773	0.0371539	0.145742	TRUE	TRUE	-12.1885	-12.1439	135	135	135
								L393	-0.0072606	0.776715	-0.0124984	0.63844	-0.0141319	0.585033	TRUE	TRUE	72.1399	94.6375	-0.00621875	0.825522	-0.0115813	0.691314	-0.0115401	0.684155	TRUE	TRUE	86.2311	85.5689	135	135	135
								L394	0.0139188	0.552008	0.0195749	0.420528	0.018171	0.443754	TRUE	TRUE	40.6364	30.5502	0.00696163	0.787087	0.0127524	0.632016	0.0127878	0.62278	TRUE	TRUE	83.1814	83.6898	135	135	135
								L395	0.0166957	0.496362	0.0188147	0.461365	0.0191548	0.454514	TRUE	TRUE	12.6919	14.7289	-0.0161762	0.549701	-0.0140068	0.616852	-0.0140154	0.617482	TRUE	TRUE	-13.4113	-13.3583	135	135	135
								L396	0.00137078	0.960227	0.0096828	0.733914	0.00971317	0.734155	TRUE	TRUE	606.37	608.586	0.000392695	0.989656	0.00890261	0.77564	0.00890185	0.776495	TRUE	TRUE	2167.05	2166.86	135	135	135
								L397	0.0147739	0.581673	0.0291362	0.290201	0.0298585	0.277725	TRUE	TRUE	97.2141	102.103	-0.017371	0.556658	-0.00266666	0.929512	-0.00268487	0.928905	TRUE	TRUE	-84.6487	-84.5439	135	135	135
								L398	0.0297462	0.465208	0.0160969	0.702367	0.0120609	0.757195	TRUE	TRUE	-45.8857	-59.4539	-0.0138545	0.757375	-0.0278287	0.547074	-0.0277269	0.517084	TRUE	TRUE	100.864	100.13	135	135	135
								L399	0.0484941	0.108912	0.0453309	0.149368	0.0444354	0.156448	TRUE	TRUE	-6.52283	-8.36944	0.00688689	0.835543	0.00364839	0.915399	0.00367096	0.914637	TRUE	TRUE	-47.0242	-46.6963	135	135	135
								L400	0.0400396	0.160744	0.0433038	0.144894	0.0438294	0.140726	TRUE	TRUE	8.1524	9.46497	0.0148946	0.634747	0.0182366	0.574279	0.0182233	0.575047	TRUE	TRUE	22.437	22.348	135	135	135
								L401	0.0442201	0.365959	0.0296743	0.557873	0.0291161	0.566497	TRUE	TRUE	-32.8941	-34.1565	-0.0604878	0.262156	-0.0753799	0.17589	-0.0753658	0.17721	TRUE	TRUE	24.6201	24.5968	135	135	135
								L402	0.012156	0.790972	0.0287633	0.54438	0.0308081	0.511462	TRUE	TRUE	136.619	153.44	-0.172587	0.000828348	-0.155585	0.00325405	-0.155636	0.00291926	TRUE	TRUE	-9.85166	-9.82179	135	135	135
								L403	0.0131663	0.507635	0.0170396	0.409404	0.0172973	0.403702	TRUE	TRUE	29.4183	31.3752	-0.013763	0.529656	-0.00979748	0.665067	-0.00980398	0.665669	TRUE	TRUE	-28.813	-28.7658	135	135	135
								L404	-0.0180026	0.540608	-0.024976	0.413687	-0.0254157	0.406661	TRUE	TRUE	38.7351	41.1774	0.00352998	0.913237	-0.00360938	0.914113	-0.00359829	0.914559	FALSE	FALSE	-202.249	-201.935	135	135	135
								L405	-0.0477897	0.10332	-0.0326756	0.276661	-0.0337597	0.257961	TRUE	TRUE	-31.6263	-29.3578	-0.0406496	0.207685	-0.0251756	0.444178	-0.0251482	0.441538	TRUE	TRUE	-38.0668	-38.134	135	135	135
								L406	0.0329273	0.190397	0.026028	0.317525	0.0252363	0.330729	TRUE	TRUE	-20.953	-23.3573	0.0198054	0.473766	0.0127419	0.65496	0.0127619	0.653245	TRUE	TRUE	-35.6645	-35.5637	135	135	135
								L407	0.005252	0.837773	0.0174129	0.509772	0.0150959	0.542806	TRUE	TRUE	231.547	187.432	0.0274025	0.333154	0.0398529	0.170092	0.0399114	0.143603	TRUE	TRUE	45.4352	45.6483	135	135	135
								L408	0.0214145	0.371312	0.0268235	0.281092	0.024399	0.288151	TRUE	TRUE	25.2587	13.937	0.0515033	0.0523483	0.0570411	0.0377583	0.0571023	0.0244428	TRUE	TRUE	10.7523	10.871	135	135	135
								L409	-0.00226341	0.925856	-0.00354172	0.888729	-0.00490089	0.843446	TRUE	TRUE	56.4776	116.527	0.0252334	0.347258	0.0239247	0.389442	0.0239589	0.379226	TRUE	TRUE	-5.18659	-5.05079	135	135	135
								L410	0.0239383	0.572501	0.0224325	0.611327	0.0240024	0.584283	TRUE	TRUE	-6.29047	0.267798	-0.118189	0.0124125	-0.119731	0.0144364	-0.11977	0.0137978	TRUE	TRUE	1.30442	1.33791	135	135	135
								L411	0.0146633	0.590295	0.0193538	0.494286	0.019401	0.494987	TRUE	TRUE	31.9882	32.3106	0.0154439	0.606809	0.0202461	0.514368	0.0202449	0.516	TRUE	TRUE	31.0944	31.0867	135	135	135
								L412	-0.00193306	0.941493	-0.00638445	0.815611	-0.00625511	0.819972	TRUE	TRUE	230.277	223.587	-0.0213735	0.461928	-0.0259309	0.388406	-0.0259341	0.390085	TRUE	TRUE	21.3226	21.3378	135	135	135
								L413	0.0124227	0.731884	0.00968521	0.797391	0.00786933	0.832284	TRUE	TRUE	-22.0361	-36.6535	-0.0691281	0.0852791	-0.0719307	0.0838299	-0.071885	0.0794122	TRUE	TRUE	4.05429	3.98806	135	135	135

## Sheet: Table S4
CATEGORY	MAIN_CLASS	FULL_NAME	FULL_STRUCTURE	HMDB_ID	LM_ID	EXACT_MASS	FINAL_MSI_LEVEL	CLASS_LEVEL
ST	ChE	ChE(18:3)	ChE(18:3)	HMDB0010370		665.539	2	B
ST	ChE	ChE(20:5)	ChE(20:5)	HMDB0006731		686.936	2	B
ST	ChE	ChE(16:0)	ChE(16:0)	HMDB0000885	LMST01020005	642.408	2	B
ST	ChE	ChE(20:3)	ChE(20:3)	HMDB0006736		691.61	2	B
ST	ChE	ChE(22:6)	ChE(22:6)	HMDB0006733		712.935	2	B
ST	ChE	ChE(18:1)	ChE(18:1)	HMDB0000918		668.075	2	B
ST	ChE	ChE(22:5n6)	ChE(22:5)	HMDB0010374		717.859	2	B
ST	ChE	ChE(20:4)	ChE(20:4)	HMDB0006726		689.76	2	B
ST	ChE	ChE(18:2)	ChE(18:2)	HMDB0000610		665.134	2	B
ST	ChE	ChE(22:5n3)	ChE(22:5)	HMDB0010375		716.752	2	B
GL	DG	DG(38:2)_DG(20:1/18:1)	DG(20:1/18:1)	HMDB0007224	LMGL02010090	669.241	2	A
GL	DG	DG(36:6)_DG(18:3/18:3)	DG(18:3/18:3)	HMDB0007278	LMGL02010328	631.309	2	A
GL	DG	DG(36:4)_DG(16:0/20:4)	DG(16:0/20:4)	HMDB0007113		635.065	2	A
GL	DG	DG(38:6)_DG(16:0/22:6)	DG(16:0/22:6)	HMDB0007121	LMGL02010162	657.006	2	A
GL	DG	DG(38:5)_DG(18:3/20:2)	DG(18:3/20:2)	HMDB0007312	LMGL02010119	661.022	2	A
GL	DG	DG(36:1)_DG(18:0/18:1)	DG(18:0/18:1)	HMDB0007159		641.942	2	A
GL	DG	DG(36:3)_DG(18:1/18:2)	DG(18:1/18:2)	HMDB0007219	LMGL02010056	636.847	2	A
GL	DG	DG(38:4)_DG(18:1/20:3)	DG(18:1/20:3)	HMDB0007198		664.564	2	A
GL	DG	DG(36:2)_DG(18:1/18:1)	DG(18:1/18:1)	HMDB0007218	LMGL02010049	638.632	2	A
GL	DG	DG(34:1)_DG(16:0/18:1)	DG(16:0/18:1)	HMDB0007101	LMGL02010307	613.008	2	A
GL	DG	DG(38:4)_DG(18:0/20:4)	DG(18:0/20:4)	HMDB0007170	LMGL02010111	663.551	2	A
GL	DG	DG(36:4)_DG(18:2/18:2)	DG(18:2/18:2)	HMDB0007248	LMGL02010063	633.91	2	A
GL	DG	DG(38:5)_DG(18:1/20:4)	DG(18:1/20:4)	HMDB0007112	LMGL02010070	661.114	2	A
GL	DG	DG(34:2)_DG(16:0/18:2)	DG(16:0/18:2)	HMDB0007103		610.785	2	A
GL	DG	DG(40:6)_DG(18:1/22:5)	DG(18:1/22:5)	HMDB0007207		686.094	2	A
GL	DG	DG(36:4)_DG(18:1/18:3)	DG(18:1/18:3)	HMDB0007248	LMGL02010063	633.91	2	A
GL	DG	DG(40:7)_DG(18:1/22:6)	DG(18:1/22:6)	HMDB0007208		684.782	2	A
GL	DG	DG(36:2)_DG(18:0/18:2)	DG(18:0/18:2)	HMDB0007161	LMGL02010050	639.397	2	A
GL	DG	DG(38:3)_DG(18:0/20:3)	DG(18:0/20:3)	HMDB0007448		665.618	2	A
GL	DG	DG(34:3)_DG(16:1/18:2)	DG(16:1/18:2)	HMDB0007132	LMGL02010031	607.808	2	A
GL	TG	TG(52:5)_TG(16:0/16:0/20:5)	TG(16:0/16:0/20:5)	HMDB0043909		870.12	2	A
GL	TG	TG(62:7)_TG(24:1/18:2/20:4)	TG(24:1/18:2/20:4)	HMDB0052162		1006.92	2	A
GL	TG	TG(54:0)_TG(18:0/18:0/18:0)	TG(18:0/18:0/18:0)	HMDB0005393	LMGL03010002	910.481	2	A
GL	TG	TG(54:2)_TG(18:0/18:0/18:2)	TG(18:0/18:0/18:2)	HMDB0005397		904.893	2	A
GL	TG	TG(56:6)_TG(18:0/16:0/22:6)	TG(18:0/16:0/22:6)	HMDB0044747		925.509	2	A
GL	TG	TG(44:2)_TG(14:1/16:0/14:1)	TG(14:1/16:0/14:1)	HMDB0047770		763.239	2	A
GL	TG	TG(56:2)_TG(16:0/18:2/22:0)	TG(16:0/18:2/22:0)	HMDB0044252		935.617	2	A
GL	TG	TG(62:4)_TG(22:1/18:2/22:1)	TG(22:1/18:2/22:1)	HMDB0044421		1011.66	2	A
GL	TG	TG(56:4)_TG(18:0/18:1/20:3)	TG(18:0/18:1/20:3)	HMDB0044953		928.596	2	A
GL	TG	TG(58:2)_TG(16:0/18:2/24:0)	TG(16:0/18:2/24:0)	HMDB0044253		962.309	2	A
GL	TG	TG(54:2)_TG(18:0/18:1/18:1)	TG(18:0/18:1/18:1)	HMDB0005403		903.409	2	A
GL	TG	TG(54:6)_TG(16:0/16:0/22:6)	TG(16:0/16:0/22:6)	HMDB0044613		895.854	2	A
GL	TG	TG(56:5)_TG(18:1/18:2/20:2)	TG(18:1/18:2/20:2)	HMDB0050008		924.434	2	A
GL	TG	TG(53:3)_TG(17:0/18:1/18:2)	TG(17:0/18:1/18:2)	LMGL03010164	LMGL03010164	889.469	2	A
GL	TG	TG(56:9)_TG(16:1/18:2/22:6)	TG(16:1/18:2/22:6)	HMDB0048763		919.216	2	A
GL	TG	TG(56:4)_TG(20:1/18:1/18:2)	TG(20:1/18:1/18:2)	HMDB0050494		926.822	2	A
GL	TG	TG(48:5)_TG(12:0/18:2/18:3)	TG(12:0/18:2/18:3)	LMGL03013482	LMGL03013482	815.485	2	A
GL	TG	TG(58:6)_TG(18:1/18:1/22:4)	TG(18:1/18:1/22:4)	HMDB0049294		950.968	2	A
GL	TG	TG(54:6)_TG(16:0/18:2/20:4)	TG(16:0/18:2/20:4)	HMDB0044133		896.364	2	A
GL	TG	TG(53:3)_TG(17:1/18:1/18:1)	TG(17:1/18:1/18:1)	LMGL03010161	LMGL03010161	887.958	2	A
GL	TG	TG(53:1)_TG(17:0/18:0/18:1)	TG(17:0/18:0/18:1)	LMGL03010119	LMGL03010119	894.637	2	A
GL	TG	TG(56:9)_TG(16:0/18:3/22:6)	TG(16:0/18:3/22:6)	HMDB0052885		919.017	2	A
GL	TG	TG(54:3)_TG(18:1/18:1/18:1)	TG(18:1/18:1/18:1)	HMDB0049283		900.201	2	A
GL	TG	TG(56:5)_TG(18:1/18:1/20:3)	TG(18:1/18:1/20:3)	HMDB0049883		925.849	2	A
GL	TG	TG(52:6)_TG(14:0/16:0/22:6)	TG(14:0/16:0/22:6)	HMDB0042903		868.693	2	A
GL	TG	TG(58:3)_TG(18:1/18:1/22:1)	TG(18:1/18:1/22:1)	HMDB0049345		961.214	2	A
GL	TG	TG(58:7)_TG(18:1/18:1/22:5)	TG(18:1/18:1/22:5)	HMDB0049913		949.296	2	A
GL	TG	TG(60:4)_TG(24:0/18:2/18:2)	TG(24:0/18:2/18:2)	HMDB0047374		987.824	2	A
GL	TG	TG(52:7)_TG(14:0/20:4/18:3)	TG(14:0/20:4/18:3)	HMDB0042654		868.256	2	A
GL	TG	TG(55:4)_TG(19:1/18:1/18:2)	TG(19:1/18:1/18:2)	LMGL03016219	LMGL03016219	914.804	2	A
GL	TG	TG(48:3)_TG(16:0/14:0/18:3)	TG(16:0/14:0/18:3)	LMGL03013462	LMGL03013462	817.364	2	A
GL	TG	TG(48:2)_TG(16:1/14:0/18:1)	TG(16:1/14:0/18:1)	HMDB0010421		819.055	2	A
GL	TG	TG(58:1)_TG(16:0/18:1/24:0)	TG(16:0/18:1/24:0)	HMDB0044113		964.169	2	A
GL	TG	TG(60:11)_TG(16:0/22:5/22:6)	TG(16:0/22:5/22:6)	HMDB0044471		970.039	2	A
GL	TG	TG(56:1)_TG(16:0/18:1/22:0)	TG(16:0/18:1/22:0)	HMDB0044112		936.36	2	A
GL	TG	TG(53:1)_TG(15:0/22:0/16:1)	TG(15:0/22:0/16:1)	HMDB0043112		892.552	2	A
GL	TG	TG(60:5)_TG(14:0/22:5/24:0)	TG(14:0/22:5/24:0)	HMDB0042727		985.312	2	A
GL	TG	TG(28:0)_TG(8:0/10:0/10:0)	TG(8:0/10:0/10:0)	HMDB0072044		543.642	2	A
GL	TG	TG(24:0)_TG(8:0/8:0/8:0)	TG(8:0/8:0/8:0)	HMDB0011187		486.024	2	A
GL	TG	TG(44:0)_TG(16:0/14:0/14:0)	TG(16:0/14:0/14:0)	HMDB0103926	LMGL03012756	768.682	2	A
GL	TG	TG(58:8)_TG(18:0/18:2/22:6)	TG(18:0/18:2/22:6)	HMDB0045098		949.04	2	A
GL	TG	TG(52:3)_TG(16:0/18:1/18:2)	TG(16:0/18:1/18:2)	HMDB0005384		874.236	2	A
GL	TG	TG(54:5)_TG(16:0/18:1/20:4)	TG(16:0/18:1/20:4)	HMDB0044098		897.979	2	A
GL	TG	TG(56:10)_TG(18:3/18:3/20:4)	TG(18:3/18:3/20:4)	HMDB0053072		917.695	2	A
GL	TG	TG(48:1)_TG(16:0/14:0/18:1)	TG(16:0/14:0/18:1)	HMDB0010414		821.489	2	A
GL	TG	TG(54:8)_TG(14:0/18:2/22:6)	TG(14:0/18:2/22:6)	HMDB0042539		893.891	2	A
GL	TG	TG(52:5)_TG(16:1/18:2/18:2)	TG(16:1/18:2/18:2)	HMDB0005446		870.786	2	A
GL	TG	TG(56:0)_TG(16:0/16:0/24:0)	TG(16:0/16:0/24:0)	HMDB0043889		937.792	2	A
GL	TG	TG(58:8)_TG(18:1/18:1/22:6)	TG(18:1/18:1/22:6)	HMDB0049899		947.175	2	A
GL	TG	TG(62:1)_TG(20:0/18:0/24:1)	TG(20:0/18:0/24:1)	HMDB0045565		1020	2	A
GL	TG	TG(58:8)_TG(18:2/18:2/22:4)	TG(18:2/18:2/22:4)	HMDB0050013		946.982	2	A
GL	TG	TG(49:0)_TG(16:0/16:0/17:0)	TG(16:0/16:0/17:0)	HMDB0104223		838.795	2	A
GL	TG	TG(52:0)_TG(18:0/16:0/18:0)	TG(18:0/16:0/18:0)	HMDB0044722		882.211	2	A
GL	TG	TG(56:4)_TG(18:0/18:0/20:4)	TG(18:0/18:0/20:4)	HMDB0044771		927.906	2	A
GL	TG	TG(48:3)_TG(16:1/14:0/18:2)	TG(16:1/14:0/18:2)	HMDB0042543		818.333	2	A
GL	TG	TG(56:8)_TG(16:0/18:2/22:6)	TG(16:0/18:2/22:6)	HMDB0044275		919.48	2	A
GL	TG	TG(46:1)_TG(16:0/14:0/16:1)	TG(16:0/14:0/16:1)	HMDB0042129		794.551	2	A
GL	TG	TG(60:5)_TG(24:1/18:2/18:2)	TG(24:1/18:2/18:2)	HMDB0052158		982.549	2	A
GL	TG	TG(60:11)_TG(18:1/20:4/22:6)	TG(18:1/20:4/22:6)	HMDB0050099		970.291	2	A
GL	TG	TG(56:3)_TG(18:1/18:1/20:1)	TG(18:1/18:1/20:1)	HMDB0049263		929.11	2	A
GL	TG	TG(62:14)_TG(18:2/22:6/22:6)	TG(18:2/22:6/22:6)	HMDB0052829		994.524	2	B
GL	TG	TG(56:2)_TG(16:0/18:1/22:1)	TG(16:0/18:1/22:1)	HMDB0044120		934.439	2	A
GL	TG	TG(56:5)_TG(18:0/18:1/20:4)	TG(18:0/18:1/20:4)	HMDB0044927		924.862	2	A
GL	TG	TG(46:3)_TG(16:0/12:0/18:3)	TG(16:0/12:0/18:3)	LMGL03013328	LMGL03013328	791.354	2	A
GL	TG	TG(54:4)_TG(18:1/18:1/18:2)	TG(18:1/18:1/18:2)	HMDB0049388		898.106	2	A
GL	TG	TG(56:6)_TG(16:0/18:1/22:5)	TG(16:0/18:1/22:5)	HMDB0044129		923.133	2	A
GL	TG	TG(46:3)_TG(10:0/18:1/18:2)	TG(10:0/18:1/18:2)			791.277	2	A
GL	TG	TG(54:7)_TG(18:2/18:2/18:3)	TG(18:2/18:2/18:3)	HMDB0010489		895.467	2	A
GL	TG	TG(50:0)_TG(18:0/16:0/16:0)	TG(18:0/16:0/16:0)	HMDB0108576	LMGL03010004	851.564	2	A
GL	TG	TG(58:11)_TG(16:1/20:4/22:6)	TG(16:1/20:4/22:6)	HMDB0048851		943.431	2	A
GL	TG	TG(60:10)_TG(18:0/20:4/22:6)	TG(18:0/20:4/22:6)	HMDB0045206		971.278	2	A
GL	TG	TG(55:3)_TG(19:1/18:1/18:1)	TG(19:1/18:1/18:1)	LMGL03013031	LMGL03013031	919.156	2	A
GL	TG	TG(46:2)_TG(14:0/14:0/18:2)	TG(14:0/14:0/18:2)	HMDB0042076		792.105	2	A
GL	TG	TG(50:1)_TG(16:0/16:0/18:1)	TG(16:0/16:0/18:1)	HMDB0005360		849.073	2	A
GL	TG	TG(60:3)_TG(18:1/18:2/24:0)	TG(18:1/18:2/24:0)	HMDB0049204		988.943	2	A
GL	TG	TG(50:2)_TG(16:0/16:1/18:1)	TG(16:0/16:1/18:1)	HMDB0005377		848.09	2	A
GL	TG	TG(48:0)_TG(16:0/16:0/16:0)	TG(16:0/16:0/16:0)	HMDB0005356	LMGL03010001	822.812	2	A
GL	TG	TG(56:9)_TG(18:2/18:3/20:4)	TG(18:2/18:3/20:4)	HMDB0052682		919.083	2	A
GL	TG	TG(62:10)_TG(22:4/18:2/22:4)	TG(22:4/18:2/22:4)	HMDB0054775		999.973	2	A
GL	TG	TG(46:0)_TG(16:0/14:0/16:0)	TG(16:0/14:0/16:0)	HMDB0010411		795.234	2	A
GL	TG	TG(51:1)_TG(16:0/17:0/18:1)	TG(16:0/17:0/18:1)	LMGL03010051	LMGL03010051	865.346	2	A
GL	TG	TG(53:5)_TG(18:2/17:1/18:2)	TG(18:2/17:1/18:2)	LMGL03010218	LMGL03010218	885.152	2	A
GL	TG	TG(53:4)_TG(17:0/18:2/18:2)	TG(17:0/18:2/18:2)	LMGL03010189	LMGL03010189	886.175	2	A
GL	TG	TG(58:10)_TG(18:2/20:4/20:4)	TG(18:2/20:4/20:4)	HMDB0052691		944.805	2	A
GL	TG	TG(62:3)_TG(18:1/22:1/22:1)	TG(18:1/22:1/22:1)	HMDB0049964		1014.25	2	A
GL	TG	TG(60:12)_TG(18:2/20:4/22:6)	TG(18:2/20:4/22:6)	HMDB0052694		969.182	2	A
GL	TG	TG(56:7)_TG(18:1/18:2/20:4)	TG(18:1/18:2/20:4)	HMDB0049397		921.604	2	A
GL	TG	TG(53:2)_TG(17:0/18:1/18:1)	TG(17:0/18:1/18:1)	HMDB0062701		891.729	2	A
GL	TG	TG(45:1)_TG(15:0/14:1/16:0)	TG(15:0/14:1/16:0)	HMDB0043164		777.594	2	A
GL	TG	TG(45:2)_TG(15:0/16:1/14:1)	TG(15:0/16:1/14:1)	HMDB0043198		778.032	2	A
GL	TG	TG(49:3)_TG(15:0/16:1/18:2)	TG(15:0/16:1/18:2)	HMDB0043206		831.152	2	A
GL	TG	TG(50:3)_TG(16:0/16:0/18:3)	TG(16:0/16:0/18:3)	HMDB0010417		845.237	2	A
GL	TG	TG(58:10)_TG(16:0/20:4/22:6)	TG(16:0/20:4/22:6)	HMDB0044387		943.706	2	A
GL	TG	TG(52:6)_TG(16:1/18:2/18:3)	TG(16:1/18:2/18:3)	HMDB0048751		869.115	2	A
GL	TG	TG(51:0)_TG(18:0/16:0/17:0)	TG(18:0/16:0/17:0)	HMDB0108587		868.353	2	A
GL	TG	TG(54:3)_TG(18:0/18:1/18:2)	TG(18:0/18:1/18:2)	HMDB0005405		901.993	2	A
GL	TG	TG(58:2)_TG(18:1/18:1/22:0)	TG(18:1/18:1/22:0)	HMDB0046510		963.198	2	A
GL	TG	TG(60:12)_TG(16:0/22:6/22:6)	TG(16:0/22:6/22:6)	HMDB0044639		968.804	2	A
GL	TG	TG(53:4)_TG(17:1/18:1/18:2)	TG(17:1/18:1/18:2)	LMGL03010190	LMGL03010190	886.657	2	A
GL	TG	TG(62:13)_TG(18:1/22:6/22:6)	TG(18:1/22:6/22:6)	HMDB0050279		996.266	2	A
GL	TG	TG(56:6)_TG(18:0/18:2/20:4)	TG(18:0/18:2/20:4)	HMDB0005412		922.803	2	A
GL	TG	TG(47:3)_TG(12:0/17:1/18:2)	TG(12:0/17:1/18:2)	LMGL03013399	LMGL03013399	804.304	2	A
GL	TG	TG(53:0)_TG(17:0/18:0/18:0)	TG(17:0/18:0/18:0)	LMGL03010098	LMGL03010098	897.132	2	A
GL	TG	TG(44:1)_TG(14:0/16:1/14:0)	TG(14:0/16:1/14:0)	HMDB0042301		765.544	2	A
GL	TG	TG(56:10)_TG(16:1/18:3/22:6)	TG(16:1/18:3/22:6)	HMDB0048785		917.561	2	A
GL	TG	TG(49:1)_TG(15:0/16:0/18:1)	TG(15:0/16:0/18:1)	HMDB0043222		835.642	2	A
GL	TG	TG(64:3)_TG(20:1/22:1/22:1)	TG(20:1/22:1/22:1)	HMDB0050549		1043.92	2	A
GL	TG	TG(47:2)_TG(14:0/15:0/18:2)	TG(14:0/15:0/18:2)	HMDB0043227		804.927	2	A
GL	TG	TG(56:7)_TG(16:0/18:1/22:6)	TG(16:0/18:1/22:6)	HMDB0044135		921.207	2	A
GL	TG	TG(47:1)_TG(15:0/16:0/16:1)	TG(15:0/16:0/16:1)	HMDB0043863		806.313	2	A
GL	TG	TG(52:7)_TG(16:1/18:3/18:3)	TG(16:1/18:3/18:3)	HMDB0052957		866.988	2	A
GL	TG	TG(60:1)_TG(18:0/18:1/24:0)	TG(18:0/18:1/24:0)	HMDB0044941		992.453	2	A
GL	TG	TG(54:1)_TG(18:0/18:0/18:1)	TG(18:0/18:0/18:1)	HMDB0005395		907.857	2	A
GL	TG	TG(54:8)_TG(18:3/18:2/18:3)	TG(18:3/18:2/18:3)	HMDB0053055		893.583	2	A
GL	TG	TG(49:2)_TG(15:0/16:0/18:2)	TG(15:0/16:0/18:2)	HMDB0043032		831.46	2	A
GL	TG	TG(42:1)_TG(14:0/14:1/14:0)	TG(14:0/14:1/14:0)	HMDB0042271		737.744	2	A
GL	TG	TG(51:5)_TG(15:0/18:2/18:3)	TG(15:0/18:2/18:3)	HMDB0043410		856.479	2	A
GL	TG	TG(51:3)_TG(15:0/18:1/18:2)	TG(15:0/18:1/18:2)	HMDB0043235		860.844	2	A
GL	TG	TG(60:2)_TG(18:1/18:1/24:0)	TG(18:1/18:1/24:0)	HMDB0049199		990.558	2	A
GL	TG	TG(52:1)_TG(18:0/16:0/18:1)	TG(18:0/16:0/18:1)	HMDB0010431		878.213	2	A
GL	TG	TG(58:0)_TG(18:0/16:0/24:0)	TG(18:0/16:0/24:0)	HMDB0044725		966.03	2	A
GL	TG	TG(58:11)_TG(16:0/20:5/22:6)	TG(16:0/20:5/22:6)	HMDB0044583		943.107	2	A
GL	TG	TG(58:7)_TG(18:0/18:1/22:6)	TG(18:0/18:1/22:6)	HMDB0044963		950.387	2	A
GL	TG	TG(58:4)_TG(22:0/18:2/18:2)	TG(22:0/18:2/18:2)	HMDB0046641		958.017	2	A
GL	TG	TG(50:3)_TG(16:1/16:1/18:1)	TG(16:1/16:1/18:1)	HMDB0005433		846.318	2	A
GL	TG	TG(52:2)_TG(18:0/16:0/18:2)	TG(18:0/16:0/18:2)	HMDB0044734		876.155	2	A
GL	TG	TG(56:3)_TG(20:0/18:2/18:1)	TG(20:0/18:2/18:1)	HMDB0045873	LMGL03010478	930.29	2	A
GL	TG	TG(62:2)_TG(16:0/22:2/24:0)	TG(16:0/22:2/24:0)	HMDB0044393		1018.5	2	A
GL	TG	TG(58:9)_TG(18:1/18:2/22:6)	TG(18:1/18:2/22:6)	HMDB0050019		945.376	2	A
GL	TG	TG(58:5)_TG(22:1/18:2/18:2)	TG(22:1/18:2/18:2)	HMDB0051665	LMGL03011124	953.537	2	A
GL	TG	TG(54:6)_TG(18:2/18:2/18:2)	TG(18:2/18:2/18:2)	HMDB0005474	LMGL03010371	895.99	2	A
GL	TG	TG(60:0)_TG(24:0/18:0/18:0)	TG(24:0/18:0/18:0)			993.426	2	A
GL	TG	TG(60:13)_TG(20:5/18:2/22:6)	TG(20:5/18:2/22:6)	HMDB0010538		966.562	2	A
GL	TG	TG(54:4)_TG(18:0/18:2/18:2)	TG(18:0/18:2/18:2)	HMDB0005411		900.681	2	A
GL	TG	TG(56:8)_TG(18:1/18:2/20:5)	TG(18:1/18:2/20:5)	HMDB0052577		919.811	2	A
GL	TG	TG(51:2)_TG(16:0/17:1/18:1)	TG(16:0/17:1/18:1)	LMGL03010061	LMGL03010061	862.229	2	A
GL	TG	TG(62:0)_TG(20:0/18:0/24:0)	TG(20:0/18:0/24:0)	HMDB0045557		1020.74	2	A
GL	TG	TG(50:4)_TG(16:0/16:1/18:3)	TG(16:0/16:1/18:3)	HMDB0044067		844.837	2	A
GL	TG	TG(42:0)_TG(16:0/12:0/14:0)	TG(16:0/12:0/14:0)	HMDB0103626		739.934	2	A
GL	TG	TG(52:4)_TG(16:0/18:2/18:2)	TG(16:0/18:2/18:2)	HMDB0044123		872.388	2	A
GL	TG	TG(45:0)_TG(15:0/14:0/16:0)	TG(15:0/14:0/16:0)	HMDB0042961		779.157	2	A
GL	TG	TG(50:5)_TG(14:0/18:2/18:3)	TG(14:0/18:2/18:3)	HMDB0042527		842.996	2	A
GL	TG	TG(40:0)_TG(16:0/12:0/12:0)	TG(16:0/12:0/12:0)	HMDB0103606	LMGL03012632	713.657	2	A
GL	TG	TG(47:0)_TG(14:0/16:0/17:0)	TG(14:0/16:0/17:0)	HMDB0103956		809.395	2	A
GL	TG	TG(54:7)_TG(18:1/14:0/22:6)	TG(18:1/14:0/22:6)	HMDB0049719		893.386	2	A
GL	TG	TG(50:6)_TG(18:3/14:0/18:3)	TG(18:3/14:0/18:3)	HMDB0052845		841.954	2	A
GL	TG	TG(48:4)_TG(12:0/18:1/18:3)	TG(12:0/18:1/18:3)	LMGL03013463	LMGL03013463	817.244	2	A
GL	TG	TG(54:5)_TG(18:1/18:2/18:2)	TG(18:1/18:2/18:2)	HMDB0005461		896.418	2	A
GL	TG	TG(60:4)_TG(20:1/18:2/22:1)	TG(20:1/18:2/22:1)	HMDB0050587		986.275	2	A
GL	TG	TG(50:2)_TG(16:0/16:0/18:2)	TG(16:0/16:0/18:2)	HMDB0005362		846.867	2	A
GL	TG	TG(52:6)_TG(16:0/18:3/18:3)	TG(16:0/18:3/18:3)	HMDB0052880		868.975	2	A
GL	TG	TG(51:4)_TG(16:0/17:1/18:3)	TG(16:0/17:1/18:3)	LMGL03010091	LMGL03010091	858.964	2	A
GL	TG	TG(43:0)_TG(15:0/12:0/16:0)	TG(15:0/12:0/16:0)	HMDB0101146		754.335	2	A
SP	Cer	Cer(d42:1)_Cer(d18:0/24:1)	Cer(18:0/24:1)	HMDB0011769	LMSP02020011	650.116	2	A
SP	Cer	Cer(d38:1)_Cer(d18:1/20:0)	Cer(18:1/20:0)	HMDB0004951	LMSP02010007	593.761	2	B
SP	Cer	Cer(t42:0)_Cer(t18:0/24:0)	Cer(18:0/24:0)	LMSP02030004		669.402	2	A
SP	Cer	Cer(d42:2)_Cer(d18:1/24:1)	Cer(18:1/24:1)	HMDB0004953	LMSP02010009	648.608	2	A
SP	Cer	Cer(d34:0)_Cer(d18:0/16:0)	Cer(18:0/16:0)	HMDB0011760	LMSP02020001	539.432	2	A
SP	Cer	Cer(d36:1)_Cer(d18:1/18:0)	Cer(18:1/18:0)	HMDB0004950	LMSP02010006	566.532	2	A
SP	Cer	Cer(d43:1)_Cer(d18:1/25:0)	Cer(18:1/25:0)	HMDB0004957	LMSP02010013	665.299	2	B
SP	Cer	Cer(d40:2)_Cer(d18:2/22:0)	Cer(18:2/22:0)	LMSP02010029	LMSP02010029	622.033	2	B
SP	Cer	Cer(d42:0)_Cer(d18:0/24:0)	Cer(18:0/24:0)	HMDB0011768	LMSP02020012	654.106	2	A
SP	Cer	Cer(d42:1)_Cer(d18:1/24:0)	Cer(18:1/24:0)	HMDB0004956	LMSP02010012	650.304	2	A
SP	Cer	Cer(d42:3)_Cer(d18:2/24:1)	Cer(18:2/24:1)	HMDB0240680		647.386	2	B
SP	Cer	Cer(d42:2)_Cer(d18:2/24:0)	Cer(18:2/24:0)	LMSP02010171	LMSP02010171	649.643	2	A
SP	Cer	Cer(d40:1)_Cer(d18:1/22:0)	Cer(18:1/22:0)	HMDB0004952	LMSP02010008	623.171	2	A
SP	Cer	Cer(d41:1)_Cer(d18:1/23:0)	Cer(18:1/23:0)	HMDB0000950	LMSP02010021	637.566	2	A
GP	PC	PC(28:0)_PC(14:0/14:0)	PC(14:0/14:0)	HMDB0007866	LMGP01010477	677.976	2	A
GP	PC	PC(30:1)_PC(16:1/14:0)	PC(16:1/14:0)	HMDB0007998	LMGP01011475	706.748	2	A
GP	PC	PC(36:1p)_PC(18:0p/18:1)	PC(18:0/18:1)	HMDB0008127		773.24	2	A
GP	PC	PC(36:3e)_PC(18:1e/18:2)	PC(18:1/18:2)	HMDB0013429	LMGP01020264	766.388	2	A
GP	PC	PC(35:4)_PC(17:1/18:3)	PC(17:1/18:3)	LMGP01011534	LMGP01011534	765.287	3	C
GP	PC	PC(38:4p)_PC(18:0p/20:4)	PC(18:0/20:4)	HMDB0011253	LMGP01030012	793.511	2	A
GP	PC	PC(36:4e)_PC(16:0e/20:4)	PC(16:0/20:4)	HMDB0013407	LMGP01020245	764.592	2	A
GP	PC	PC(36:1e)	PC(18:0/18:1)	LMGP01020202	LMGP01020202	773.174	3	C
GP	PC	PC(36:4)_PC(18:2/18:2)	PC(18:2/18:2)	HMDB0008138	LMGP01010937	780.733	2	A
GP	PC	PC(44:11)_PC(22:5/22:6)	PC(22:5/22:6)	HMDB0008747		880.311	2	A
GP	PC	PC(31:1)_PC(17:1/14:0)	PC(17:1/14:0)	LMGP01011367	LMGP01011367	717.457	2	A
GP	PC	PC(36:3e)_PC(16:0e/20:3)	PC(16:0/20:3)	HMDB0039527		768.011	2	B
GP	PC	PC(36:2)_PC(18:1/18:1)	PC(18:1/18:1)	HMDB0008071	LMGP01012148	784.633	2	A
GP	PC	PC(38:6)_PC(18:2/20:4)	PC(18:2/20:4)	HMDB0008147	LMGP01010943	805.318	2	A
GP	PC	PC(36:6)_PC(18:3/18:3)	PC(18:3/18:3)	HMDB0008172	LMGP01011654	778.286	3	C
GP	PC	PC(36:5)_PC(18:2/18:3)	PC(18:2/18:3)	HMDB0008204	LMGP01011683	780.231	2	A
GP	PC	PC(34:2e)_PC(16:1e/18:1)	PC(16:1/18:1)			743.332	2	A
GP	PC	PC(36:3p)	PC(16:0/20:4)	HMDB0013407	LMGP01020245	764.592	2	A
GP	PC	PC(42:8)_PC(22:4/20:4)	PC(22:4/20:4)	HMDB0008640	LMGP01012089	860.032	3	C
GP	PC	PC(32:3)_PC(14:0/18:3)	PC(14:0/18:3)	HMDB0007875	LMGP01011369	726.318	2	A
GP	PC	PC(37:5)_PC(15:0/22:5)	PC(15:0/22:5)	HMDB0007956		792.838	2	A
GP	PC	PC(42:2)	PC(18:1/24:1)	HMDB0008125	LMGP01012167	871.829	2	B
GP	PC	PC(34:4e)	PC(34:4)			737.466	2	A
GP	PC	PC(36:5)_PC(16:1/20:4)	PC(16:1/20:4)	HMDB0008430	LMGP01011903	780.778	2	A
GP	PC	PC(32:1)_PC(16:0/16:1)	PC(16:0/16:1)	HMDB0007969	LMGP01010566	729.793	2	A
GP	PC	PC(36:5e)_PC(16:1e/20:4)	PC(16:1/20:4)	HMDB0013415		764.987	2	A
GP	PC	PC(35:2)_PC(17:0/18:2)	PC(17:0/18:2)	LMGP01011505	LMGP01011505	770.93	2	A
GP	PC	PC(36:2e)_PC(18:1e/18:1)	PC(18:1/18:1)	HMDB0013428	LMGP01020263	770.002	3	C
GP	PC	PC(42:6)_PC(20:1/22:5)	PC(20:1/22:5)	HMDB0008320		863.468	3	C
GP	PC	PC(37:3)	PC(37:3)			795.249	2	A
GP	PC	PC(40:6p)_PC(18:0p/22:6)	PC(18:0/22:6)	HMDB0008752		815.716	2	A
GP	PC	PC(42:9)	PC(22:5/20:4)	HMDB0008673		854.451	2	A
GP	PC	PC(34:0)_PC(18:0/16:0)	PC(18:0/16:0)	HMDB0008034	LMGP01010742	762.092	2	A
GP	PC	PC(40:3p)	PC(40:3)			822.952	3	C
GP	PC	PC(36:2e)_PC(18:0e/18:2)	PC(18:0/18:2)	HMDB0013418	LMGP01020203	772.45	2	B
GP	PC	PC(40:5e)	PC(20:1/20:4)	HMDB0013444		822.149	3	C
GP	PC	PC(40:3)_PC(18:1/22:2)	PC(18:1/22:2)	HMDB0008597	LMGP01012047	841.404	2	A
GP	PC	PC(37:1)	PC(18:0/19:1)	LMGP01011767		803.797	2	A
GP	PC	PC(30:0e)	PC(14:0/16:0)	HMDB0013341	LMGP01020012	689.516	2	A
GP	PC	PC(32:1p)	PC(16:1/16:0)	HMDB0008027		714.853	3	C
GP	PC	PC(36:1)_PC(18:0/18:1)	PC(18:0/18:1)	HMDB0008038	LMGP01010761	788.634	2	A
GP	PC	PC(38:7)_PC(16:1/22:6)	PC(16:1/22:6)	HMDB0008023	LMGP01010696	804.696	2	B
GP	PC	PC(36:5)_PC(16:0/20:5)	PC(16:0/20:5)	HMDB0007984	LMGP01010633	781.013	2	A
GP	PC	PC(34:5)	PC(34:5)			752.092	3	C
GP	PC	PC(42:5)_PC(20:0/22:5)	PC(20:0/22:5)	HMDB0008286		864.606	3	C
GP	PC	PC(34:3e)_PC(16:1e/18:2)	PC(16:1/18:2)	HMDB0013413	LMGP01020257	742.169	2	A
GP	PC	PC(38:6)_PC(16:0/22:6)	PC(16:0/22:6)	HMDB0007991	LMGP01012137	806.755	2	A
GP	PC	PC(38:3e)	PC(20:0/18:3)	HMDB0013440	LMGP01020230	798.288	3	C
GP	PC	PC(38:4e)_PC(16:0e/22:4)	PC(16:0/22:4)	LMGP01020192	LMGP01020192	794.464	2	B
GP	PC	PC(40:4e)	PC(40:4)			822.952	2	B
GP	PC	PC(40:1)_PC(16:0/24:1)	PC(16:0/24:1)	HMDB0007993	LMGP01010659	845.011	2	A
GP	PC	PC(34:4)_PC(16:1/18:3)	PC(16:1/18:3)	HMDB0008007	LMGP01011484	754.642	2	A
GP	PC	PC(36:2p)_PC(18:0p/18:2)	PC(18:0/18:2)	HMDB0011244	LMGP01030058	770.784	2	A
GP	PC	PC(36:4p)_PC(16:0p/20:4)	PC(16:0/20:4)	HMDB0013415		764.987	2	A
GP	PC	PC(38:1)_PC(16:1/22:0)	PC(16:1/22:0)	HMDB0008529	LMGP01011984	814.885	2	A
GP	PC	PC(42:7)	PC(22:4/20:3)	HMDB0008638		860.775	2	A
GP	PC	PC(34:2e)_PC(16:0e/18:2)	PC(16:0/18:2)	HMDB0011151	LMGP01020039	743.168	2	A
GP	PC	PC(34:1e)_PC(18:1e/16:0)	PC(18:1/16:0)	HMDB0013426	LMGP01020152	745.972	2	A
GP	PC	PC(32:0e)_PC(16:0e/16:0)	PC(16:0/16:0)	LMGP01020029	LMGP01020029	719.799	2	A
GP	PC	PC(40:7e)_PC(18:1e/22:6)	PC(18:1/22:6)			817.282	2	A
GP	PC	PC(38:4)_PC(16:0/22:4)	PC(16:0/22:4)	HMDB0008079	LMGP01012154	809.369	2	A
GP	PC	PC(40:8)_PC(18:3/22:5)	PC(18:3/22:5)	HMDB0008221		830.677	2	A
GP	PC	PC(36:2p)_PC(18:1p/18:1)	PC(18:1/18:1)	HMDB0011309		769.912	2	A
GP	PC	PC(36:0)	PC(36:0)			788.302	3	C
GP	PC	PC(32:0)_PC(16:0/16:0)	PC(16:0/16:0)	HMDB0000564	LMGP01010564	732.697	2	A
GP	PC	PC(32:1e)_PC(16:1e/16:0)	PC(16:1/16:0)	HMDB0013404	LMGP01020182	717.476	3	C
GP	PC	PC(40:6)_PC(18:0/22:6)	PC(18:0/22:6)	HMDB0008727	LMGP01012107	832.856	2	A
GP	PC	PC(34:2)_PC(16:0/18:2)	PC(16:0/18:2)	HMDB0007973	LMGP01010594	758.043	2	A
GP	PC	PC(38:2)_PC(18:0/20:2)	PC(18:0/20:2)	HMDB0008045	LMGP01010788	812.521	2	A
GP	PC	PC(34:1)_PC(16:0/18:1)	PC(16:0/18:1)	HMDB0007972	LMGP01010005	760.429	2	A
GP	PC	PC(30:0)_PC(16:0/14:0)	PC(16:0/14:0)	HMDB0007869	LMGP01010481	704.143	2	A
GP	PC	PC(38:5)_PC(18:0/20:5)	PC(18:0/20:5)	HMDB0008050	LMGP01010805	805.947	2	A
GP	PC	PC(40:4)_PC(18:0/22:4)	PC(18:0/22:4)	HMDB0008054	LMGP01010813	838.91	2	A
GP	PC	PC(38:4)_PC(18:0/20:4)	PC(18:0/20:4)	HMDB0008048	LMGP01010802	810.197	2	A
GP	PC	PC(42:10)_PC(20:4/22:6)	PC(20:4/22:6)	HMDB0008485		855.031	3	C
GP	PC	PC(35:1)_PC(17:0/18:1)	PC(17:0/18:1)	LMGP01010711	LMGP01010711	774.415	2	A
GP	PC	PC(42:6e)	PC(20:0/22:6)	LMGP01020244	LMGP01020244	849.517	3	C
GP	PC	PC(34:3)_PC(16:0/18:3)	PC(16:0/18:3)	HMDB0007974	LMGP01010598	754.728	2	A
GP	PC	PC(32:2)_PC(14:0/18:2)	PC(14:0/18:2)	HMDB0007874	LMGP01010496	729.893	2	A
GP	PC	PC(36:2)_PC(18:0/18:2)	PC(18:0/18:2)	HMDB0008135	LMGP01010935	786.728	2	A
GP	PC	PC(40:2)	PC(18:1/22:1)	HMDB0008085	LMGP01012158	843.098	3	C
GP	PC	PC(40:6e)_PC(18:0e/22:6)	PC(18:0/22:6)	HMDB0013422	LMGP01020110	818.229	2	A
GP	PC	PC(39:6)	PC(17:0/22:6)	LMGP01010720	LMGP01010720	819.064	3	C
GP	PC	PC(42:3)	PC(42:3)			868.088	3	C
GP	PC	PC(35:3)_PC(17:0/18:3)	PC(17:0/18:3)	LMGP01011506	LMGP01011506	768.23	3	C
GP	PC	PC(40:5p)	PC(18:0/22:6)	HMDB0013422	LMGP01020110	818.229	2	A
GP	PC	PC(40:5)_PC(18:0/22:5)	PC(18:0/22:5)	HMDB0008055	LMGP01010816	834.372	2	A
GP	PC	PC(38:3)_PC(18:0/20:3)	PC(18:0/20:3)	HMDB0008046	LMGP01010796	812.296	2	A
GP	PC	PC(33:1)_PC(15:0/18:1)	PC(15:0/18:1)	HMDB0007939	LMGP01011415	745.135	2	A
GP	PC	PC(40:7)_PC(18:1/22:6)	PC(18:1/22:6)	HMDB0008123	LMGP01010913	830.389	2	A
GP	PC	PC(36:3)_PC(18:1/18:2)	PC(18:1/18:2)	HMDB0008105	LMGP01010895	781.633	2	A
GP	PC	PC(34:0e)	PC(16:0/18:0)	HMDB0013405	LMGP01020033	750.157	2	A
GP	PC	PC(38:4e)_PC(18:0e/20:4)	PC(18:0/20:4)	HMDB0013420	LMGP01020102	796.302	2	A
GP	PC	PC(36:4)_PC(16:0/20:4)	PC(16:0/20:4)	HMDB0007982		782.332	2	A
GP	PC	PC(37:4)_PC(17:0/20:4)	PC(17:0/20:4)	LMGP01010003	LMGP01010003	794.827	2	A
GP	PC	PC(33:2)_PC(15:0/18:2)	PC(15:0/18:2)	HMDB0007940	LMGP01010543	742.74	2	A
GP	PC	PC(37:2)_PC(19:0/18:2)	PC(19:0/18:2)	HMDB0008592	LMGP01012039	800.024	2	A
GP	PC	PC(38:6p)_PC(16:0p/22:6)	PC(16:0/22:6)	HMDB0011229		787.646	2	A
GP	PC	PC(36:3)_PC(16:0/20:3)	PC(16:0/20:3)	HMDB0007980	LMGP01010622	782.955	2	A
GP	PC	PC(38:5)_PC(16:0/22:5)	PC(16:0/22:5)	HMDB0008050	LMGP01010805	805.947	2	A
GP	PE	PE(38:1)	PE(38:1)			773.312	3	C
GP	PE	PE(38:4p)_PE(18:0p/20:4)	PE(18:0/20:4)	HMDB0011386		754.694	2	A
GP	PE	PE(40:5p)_PE(18:0p/22:5)	PE(18:0/22:5)	HMDB0011392		779.516	2	B
GP	PE	PE(36:5)_PE(16:1/20:4)	PE(16:1/20:4)	HMDB0009386	LMGP02010939	738.845	2	A
GP	PE	PE(38:6)_PE(16:0/22:6)	PE(16:0/22:6)	HMDB0008946	LMGP02010095	762.502	2	A
GP	PE	PE(34:1)_PE(16:0/18:1)	PE(16:0/18:1)	HMDB0008927	LMGP02010009	717.627	2	A
GP	PE	PE(36:2p)_PE(18:1p/18:1)	PE(18:1/18:1)	HMDB0011408		728.766	2	A
GP	PE	PE(34:0)_PE(18:0/16:0)	PE(18:0/16:0)	HMDB0008925	LMGP02011225	720.627	2	A
GP	PE	PE(40:5)_PE(18:1/22:4)	PE(18:1/22:4)	HMDB0009075	LMGP02010652	791.619	2	A
GP	PE	PE(40:7)_PE(18:1/22:6)	PE(18:1/22:6)	HMDB0009078	LMGP02011264	786.795	2	B
GP	PE	PE(36:4p)_PE(18:1p/18:3)	PE(18:1/18:3)	HMDB0009182		722.584	2	A
GP	PE	PE(38:3)_PE(18:0/20:3)	PE(18:0/20:3)	HMDB0009002	LMGP02011202	772.507	2	A
GP	PE	PE(36:3)_PE(18:1/18:2)	PE(18:1/18:2)	HMDB0009091		741.492	2	A
GP	PE	PE(38:5)_PE(16:0/22:5)	PE(16:0/22:5)	HMDB0008945		763.818	2	A
GP	PE	PE(38:2p)_PE(20:0p/18:2)	PE(20:0/18:2)	LMGP02030075	LMGP02030075	758.232	3	C
GP	PE	PE(40:8)_PE(18:2/22:6)	PE(18:2/22:6)	HMDB0009111	LMGP02011191	786.281	2	A
GP	PE	PE(38:1p)	PE(38:1)			759.752	3	C
GP	PE	PE(36:5)_PE(16:0/20:5)	PE(16:0/20:5)	HMDB0008939	LMGP02011221	739.052	2	A
GP	PE	PE(36:2)_PE(18:1/18:1)	PE(18:1/18:1)	HMDB0009059	LMGP02010052	742.002	2	A
GP	PE	PE(38:3p)	PE(38:3)			754.135	2	B
GP	PE	PE(38:5p)_PE(18:0p/20:5)	PE(18:0/20:5)	HMDB0011387	LMGP02030056	749.135	2	A
GP	PE	PE(34:2p)_PE(16:0p/18:2)	PE(16:0/18:2)	HMDB0011343	LMGP02030094	700.03	2	A
GP	PE	PE(38:4)_PE(18:0/20:4)	PE(18:0/20:4)	HMDB0009003	LMGP02010118	767.908	2	A
GP	PE	PE(36:4)_PE(16:0/20:4)	PE(16:0/20:4)	HMDB0008938		739.01	2	A
GP	PE	PE(38:6p)_PE(16:0p/22:6)	PE(16:0/22:6)	HMDB0005780	LMGP02030001	747.41	2	A
GP	PE	PE(36:4)_PE(18:1/18:3)	PE(18:1/18:3)	HMDB0009158	LMGP02011190	737.853	2	A
GP	PE	PE(36:2p)_PE(18:0p/18:2)	PE(18:0/18:2)	HMDB0011376	LMGP02030046	728.138	2	A
GP	PE	PE(36:1p)_PE(18:0p/18:1)	PE(18:0/18:1)	HMDB0011375	LMGP02030004	731.624	2	B
GP	PE	PE(40:6p)_PE(18:0p/22:6)	PE(18:0/22:6)	HMDB0011394	LMGP02030005	777.147	2	A
GP	PE	PE(40:8p)_PE(18:2p/22:6)	PE(18:2/22:6)			769.788	2	A
GP	PE	PE(36:4p)_PE(16:0p/20:4)	PE(16:0/20:4)	HMDB0011353		724.02	2	A
GP	PE	PE(40:7p)_PE(18:1p/22:6)	PE(18:1/22:6)	HMDB0011427		774.455	2	A
GP	PE	PE(40:4)	PE(40:4)			796.909	3	C
GP	PE	PE(34:2)_PE(16:0/18:2)	PE(16:0/18:2)	HMDB0008928	LMGP02010042	715.474	2	A
GP	PE	PE(36:1)_PE(18:0/18:1)	PE(18:0/18:1)	HMDB0008993	LMGP02010036	747.016	2	A
GP	PE	PE(36:3p)_PE(18:1p/18:2)	PE(18:1/18:2)	HMDB0011409		722.837	2	A
GP	PE	PE(36:2)_PE(18:0/18:2)	PE(18:0/18:2)	HMDB0008994	LMGP02010044	745.363	2	A
GP	PE	PE(38:4e)_PE(18:0e/20:4)	PE(18:0/20:4)			754.499	2	A
GP	PE	PE(38:5)_PE(18:0/20:5)	PE(18:0/20:5)	HMDB0009005	LMGP02011201	767.371	2	A
GP	PE	PE(40:6)_PE(18:0/22:6)	PE(18:0/22:6)	HMDB0009044		791.64	2	A
GP	PE	PE(36:5p)_PE(16:0p/20:5)	PE(16:0/20:5)	HMDB0011354	LMGP02030028	720.265	2	B
GP	PE	PE(40:4p)_PE(20:0p/20:4)	PE(20:0/20:4)	LMGP02030085	LMGP02030085	779.964	2	A
GP	PE	PE(38:5p)_PE(16:0p/22:5)	PE(16:0/22:5)	HMDB0011360		749.461	2	A
GP	PI	PI(36:2)_PI(18:1/18:1)	PI(18:1/18:1)	HMDB0009837		863.8	2	A
GP	PI	PI(38:5)_PI(18:1/20:4)	PI(18:1/20:4)	HMDB0009844	LMGP06010849	886.24	2	A
GP	PI	PI(36:3)_PI(16:0/20:3)	PI(16:0/20:3)	HMDB0009787		857.877	2	A
GP	PI	PI(36:3)_PI(18:1/18:2)	PI(18:1/18:2)	HMDB0009838	LMGP06010931	858.445	2	A
GP	PI	PI(34:2)_PI(16:0/18:2)	PI(16:0/18:2)	HMDB0009784	LMGP06010959	832.865	2	A
GP	PI	PI(40:6)_PI(18:0/22:6)	PI(18:0/22:6)	HMDB0009821	LMGP06010012	908.963	2	A
GP	PI	PI(34:1)_PI(16:0/18:1)	PI(16:0/18:1)	HMDB0009783	LMGP06010001	835.218	2	A
GP	PI	PI(38:6)_PI(16:0/22:6)	PI(16:0/22:6)	LMGP06010011	LMGP06010011	883.324	2	A
GP	PI	PI(38:3)_PI(18:0/20:3)	PI(18:0/20:3)	HMDB0009813		889.068	2	A
GP	PI	PI(38:4)_PI(18:0/20:4)	PI(18:0/20:4)	HMDB0009816		886.05	2	A
GP	PI	PI(36:1)_PI(18:0/18:1)	PI(18:0/18:1)	HMDB0240667		863.908	2	A
GP	PI	PI(36:2)_PI(18:0/18:2)	PI(18:0/18:2)	HMDB0009809	LMGP06010956	862.418	2	A
SP	Cer	GlcCer(d42:2)_GlcCer(d18:1/24:1)	GlcCer(18:1/24:1)	HMDB0004975		813.257	2	A
SP	Cer	CerG3(d42:3)_CerG3(d18:2/24:1)	CerG3(18:2/24:1)			1134.59	2	A
SP	Cer	CerG2(d34:1)_LacCer(d18:1/16:0)	LacCer(18:1/16:0)	HMDB0006750		861.541	2	A
SP	Cer	CerG2(d42:1)_LacCer(d18:1/24:0)	LacCer(18:1/24:0)	HMDB0011595		976.591	2	A
SP	Cer	CerG3(d42:2)_CerG3(d18:2/24:0)	CerG3(18:2/24:0)			1136.69	2	A
SP	Cer	GlcCer(d42:1)_GlcCer(d18:1/24:0)	GlcCer(18:1/24:0)	HMDB0004978	LMSP0501AA09	814.485	2	A
SP	Cer	CerG2(d42:2)_LacCer(d18:1/24:1)	LacCer(18:1/24:1)	HMDB0004872		973.538	2	A
SP	Cer	GlcCer(d40:1)_GlcCer(d18:1/22:0)	GlcCer(18:1/22:0)	HMDB0004974		785.725	2	A
SP	Cer	GlcCer(d41:1)_GlcCer(d18:1/23:0)	GlcCer(18:1/23:0)	LMSP0501AA32	LMSP0501AA32	799.92	2	A
SP	Cer	CerG3(d34:1)_CerG3(d18:1/16:0)	CerG3(18:1/16:0)	HMDB0004879		1024.1	2	A
SP	Cer	GlcCer(d34:1)_GlcCer(d18:1/16:0)	GlcCer(18:1/16:0)	HMDB0004971		700.506	2	A
SP	Cer	CerG3(d42:1)_CerG3(d18:1/24:0)	CerG3(18:1/24:0)	HMDB0004886		1137.61	2	A
SP	Cer	CerG3(d40:1)_CerG3(d18:1/22:0)	CerG3(18:1/22:0)	HMDB0004882		1110.74	2	A
SP	Cer	CerG2(d34:2)_LacCer(d18:2/16:0)	LacCer(18:2/16:0)			860.19	2	A
GP	LPC	LysoPC(22:1)	LysoPC(22:1)	HMDB0010399	LMGP01050141	577.327	2	B
GP	LPC	LysoPC(22:5)	LysoPC(22:5)	HMDB0010403	LMGP01050143	570.227	2	B
GP	LPC	LysoPC(20:3)	LysoPC(20:3)	HMDB0010393	LMGP01050139	545.998	2	B
GP	LPC	LysoPC(16:1e)	LysoPC(16:1)	HMDB0010407	LMGP01070006	480.85	2	B
GP	LPC	LysoPC(18:1e)	LysoPC(18:1)	HMDB0013122	LMGP01070009	510.826	2	B
GP	LPC	LysoPC(19:0)	LysoPC(19:0)	LMGP01050041	LMGP01050041	539.631	2	B
GP	LPC	LysoPC(20:0)	LysoPC(20:0)	HMDB0010390	LMGP01050045	552.907	2	A
SP	SM	SM(d35:1)	SM(35:1)			715.57	3	C
SP	SM	SM(d40:3)_(18:1/22:2)	SM(18:1/22:2)	HMDB0240670		786.131	2	B
SP	SM	SM(d36:0)_(18:0/18:0)	SM(18:0/18:0)	HMDB0012087	LMSP03010020	731.994	2	B
SP	SM	SM(d34:1)_(18:1/16:0)	SM(18:1/16:0)	HMDB0010169		703.025	2	B
SP	SM	SM(d41:2)_(18:1/23:1)	SM(18:1/23:1)	HMDB0240614		799.379	2	B
SP	SM	SM(d42:3)_(18:1/24:2)	SM(18:1/24:2)	HMDB0240615		810.217	2	B
SP	SM	SM(d42:2)_(18:1/24:1)	SM(18:1/24:1)	HMDB0012107	LMSP03010007	815.469	2	B
SP	SM	SM(d40:2)_(18:2/22:0)	SM(18:2/22:0)	HMDB0240633		786.4	2	B
SP	SM	SM(d36:2)_(18:1/18:1)	SM(18:1/18:1)	HMDB0012101	LMSP03010029	728.398	2	B
SP	SM	SM(d34:0)_(18:0/16:0)	SM(18:0/16:0)	HMDB0010168		703.276	3	C
SP	SM	SM(d40:1)_(18:1/22:0)	SM(18:1/22:0)	HMDB0012103	LMSP03010006	788.847	2	B
SP	SM	SM(d34:2)	SM(34:2)			699.26	3	C
SP	SM	SM(d39:2)_(18:2/21:0)	SM(18:2/21:0)	LMSP03010064	LMSP03010064	771.797	3	C
SP	SM	SM(d41:1)_(18:1/23:0)	SM(18:1/23:0)	HMDB0012105	LMSP03010078	801.668	3	C
SP	SM	SM(d43:2)_(18:2/25:0)	SM(18:2/25:0)	LMSP03010083	LMSP03010083	829.203	3	C
SP	SM	SM(d32:1)_(18:1/14:0)	SM(18:1/14:0)	HMDB0012097	LMSP03010028	674.502	3	C
SP	SM	SM(d44:2)_(18:1/26:1)	SM(18:1/26:1)	HMDB0013461	LMSP03010009	843.599	3	C
SP	SM	SM(d38:3)_(18:0/20:2)	SM(18:0/20:2)	HMDB0013465		754.947	3	C
SP	SM	SM(d38:2)_(18:1/20:1)	SM(18:1/20:1)	HMDB0240610		760.234	2	B
SP	SM	SM(d33:1)_(18:1/15:0)	SM(18:1/15:0)	HMDB0240608		688.946	3	C
SP	SM	SM(d43:1)_(18:1/25:0)	SM(18:1/25:0)	LMSP03010027	LMSP03010027	831.332	3	C
SP	SM	SM(d38:1)_(18:1/20:0)	SM(18:1/20:0)	HMDB0012102	LMSP03010005	760.041	2	B
SP	SM	SM(d44:1)_(18:1/26:0)	SM(18:1/26:0)	HMDB0011698		845.87	2	A
SP	SM	SM(d42:1)_(18:1/24:0)	SM(18:1/24:0)	HMDB0011697		815.729	2	B
SP	SM	SM(d41:3)_(18:2/23:0)	SM(18:2/23:0)	LMSP03010075	LMSP03010075	797.929	2	A
SP	SM	SM(d36:1)_(18:1/18:0)	SM(18:1/18:0)	HMDB0001348		730.675	2	B
SP	SM	SM(d40:2)_(16:1/24:1)	SM(16:1/24:1)	HMDB0011694		787.798	2	B
SP	SM	SM(d30:1)_(18:1/12:0)	SM(18:1/12:0)	HMDB0012096	LMSP03010002	647.069	3	C
SP	SM	SM(d40:0)_(18:0/22:0)	SM(18:0/22:0)	HMDB0012091	LMSP03010022	789.668	3	C
SP	SM	SM(d36:3)_(18:2/18:1)	SM(18:2/18:1)	LMSP03010047	LMSP03010047	727.714	3	C
SP	SM	SM(d37:1)_(18:1/19:0)	SM(18:1/19:0)	LMSP03010055	LMSP03010055	744.593	3	C
SP	SM	SM(d34:0(OH))	SM(34:0)			721.541	3	C
SP	SM	SM(d41:2)_(18:2/23:0)	SM(18:2/23:0)	HMDB0240634		800.447	2	B
SP	SM	SM(d42:1(OH))	SM(42:1)			831.006	3	C
SP	SM	SM(d34:1(OH))_(18:1/16:0)	SM(18:1/16:0)	LMSP03010101	LMSP03010101	718.882	2	A
SP	SM	SM(d35:1)_(18:1/17:0)	SM(18:1/17:0)	HMDB0240609		714.805	3	C
SP	SM	SM(d38:0)_(16:0/22:0)	SM(16:0/22:0)	LMSP03010063	LMSP03010063	761.101	3	C
SP	SM	SM(d42:2)_(18:2/24:0)	SM(18:2/24:0)	HMDB0240635		815.169	2	B
SP	SM	SM(d39:1)_(16:1/23:0)	SM(16:1/23:0)	LMSP03010065	LMSP03010065	774.806	3	C
SP	SM	SM(d32:0)_(18:0/14:0)	SM(18:0/14:0)	HMDB0012085	LMSP03010030	678.556	3	C

## Sheet: s5
Lipid Class	Internal Standard (IS) Chemical Name	Shorthand Notation	MW (g/mol)	Spiking Conc. (ng/mL)	Spiking Conc. (μM)	Manufacturer / Source
LysoPE	18:1(d7) Lyso Phosphatidylethanolamine	LysoPE (18:1-d7)	486.64	500	1.027	Avanti Polar Lipids
LysoPC	18:1(d7) Lyso Phosphatidylcholine	LysoPC (18:1-d7)	528.72	500	0.946	Avanti Polar Lipids
SM	d18:1/18:1(d9) Sphingomyelin	SM (d18:1/18:1-d9)	738.12	500	0.677	Avanti Polar Lipids
PC	15:0/18:1(d7) Phosphatidylcholine	PC (15:0/18:1-d7)	753.11	500	0.664	Avanti Polar Lipids
PE	15:0/18:1(d7) Phosphatidylethanolamine	PE (15:0/18:1-d7)	711.03	500	0.703	Avanti Polar Lipids
ChE	18:1(d7) Cholesteryl Ester	ChE (18:1-d7)	658.16	500	0.76	Avanti Polar Lipids
TG	15:0/18:1(d7)/15:0 Triacylglycerol	TG (15:0/18:1-d7/15:0)	812.37	500	0.615	Avanti Polar Lipids
PG	15:0/18:1(d7) Phosphatidylglycerol (Na Salt)	PG (15:0/18:1-d7)	764.02	500	0.654	Avanti Polar Lipids

## Sheet: S6
LABEL	FULL_NAME	MAIN_CLASS	LD_Axis	Coefficient	Category	abs_Coefficient
L126	TG(54:3)_TG(18:0/18:1/18:2)	TG	LD1	-55.4005	GL	55.4005
L95	TG(54:4)_TG(18:1/18:1/18:2)	TG	LD1	34.3652	GL	34.3652
L69	TG(24:0)_TG(8:0/8:0/8:0)	TG	LD1	31.717	GL	31.717
L86	TG(56:8)_TG(16:0/18:2/22:6)	TG	LD1	31.3953	GL	31.3953
L168	TG(50:4)_TG(16:0/16:1/18:3)	TG	LD1	-29.3869	GL	29.3869
L48	TG(58:6)_TG(18:1/18:1/22:4)	TG	LD1	-28.2234	GL	28.2234
L180	TG(50:2)_TG(16:0/16:0/18:2)	TG	LD1	-26.9998	GL	26.9998
L121	TG(49:3)_TG(15:0/16:1/18:2)	TG	LD1	26.3449	GL	26.3449
L160	TG(58:5)_TG(22:1/18:2/18:2)	TG	LD1	23.4679	GL	23.4679
L17	DG(36:3)_DG(18:1/18:2)	DG	LD1	-23.436	GL	23.436
L145	TG(49:2)_TG(15:0/16:0/18:2)	TG	LD1	22.7675	GL	22.7675
L59	TG(52:7)_TG(14:0/20:4/18:3)	TG	LD1	-22.5429	GL	22.5429
L76	TG(54:8)_TG(14:0/18:2/22:6)	TG	LD1	21.3356	GL	21.3356
L178	TG(54:5)_TG(18:1/18:2/18:2)	TG	LD1	20.5533	GL	20.5533
L106	TG(50:2)_TG(16:0/16:1/18:1)	TG	LD1	20.2486	GL	20.2486
L24	DG(34:2)_DG(16:0/18:2)	DG	LD1	20.0377	GL	20.0377
L85	TG(48:3)_TG(16:1/14:0/18:2)	TG	LD1	-19.6892	GL	19.6892
L54	TG(56:5)_TG(18:1/18:1/20:3)	TG	LD1	-18.6008	GL	18.6008
L164	TG(54:4)_TG(18:0/18:2/18:2)	TG	LD1	18.1551	GL	18.1551
L74	TG(56:10)_TG(18:3/18:3/20:4)	TG	LD1	17.9419	GL	17.9419
L157	TG(56:3)_TG(20:0/18:2/18:1)	TG	LD1	-17.3666	GL	17.3666
L133	TG(53:0)_TG(17:0/18:0/18:0)	TG	LD1	17.222	GL	17.222
L45	TG(56:9)_TG(16:1/18:2/22:6)	TG	LD1	-16.7383	GL	16.7383
L139	TG(56:7)_TG(16:0/18:1/22:6)	TG	LD1	-16.7274	GL	16.7274
L68	TG(28:0)_TG(8:0/10:0/10:0)	TG	LD1	-16.3457	GL	16.3457
L177	TG(48:4)_TG(12:0/18:1/18:3)	TG	LD1	15.5846	GL	15.5846
L165	TG(56:8)_TG(18:1/18:2/20:5)	TG	LD1	-15.505	GL	15.505
L132	TG(47:3)_TG(12:0/17:1/18:2)	TG	LD1	15.201	GL	15.201
L72	TG(52:3)_TG(16:0/18:1/18:2)	TG	LD1	-15.1099	GL	15.1099
L114	TG(58:10)_TG(18:2/20:4/20:4)	TG	LD1	14.4352	GL	14.4352
L156	TG(52:2)_TG(18:0/16:0/18:2)	TG	LD1	14.1836	GL	14.1836
L166	TG(51:2)_TG(16:0/17:1/18:1)	TG	LD1	-13.9734	GL	13.9734
L143	TG(54:1)_TG(18:0/18:0/18:1)	TG	LD1	13.8805	GL	13.8805
L98	TG(54:7)_TG(18:2/18:2/18:3)	TG	LD1	-13.8296	GL	13.8296
L182	TG(51:4)_TG(16:0/17:1/18:3)	TG	LD1	13.2713	GL	13.2713
L128	TG(60:12)_TG(16:0/22:6/22:6)	TG	LD1	-13.0631	GL	13.0631
L113	TG(53:4)_TG(17:0/18:2/18:2)	TG	LD1	12.8642	GL	12.8642
L67	TG(60:5)_TG(14:0/22:5/24:0)	TG	LD1	12.8245	GL	12.8245
L60	TG(55:4)_TG(19:1/18:1/18:2)	TG	LD1	-12.4516	GL	12.4516
L134	TG(44:1)_TG(14:0/16:1/14:0)	TG	LD1	-12.3734	GL	12.3734
L93	TG(56:5)_TG(18:0/18:1/20:4)	TG	LD1	-12.3212	GL	12.3212
L62	TG(48:2)_TG(16:1/14:0/18:1)	TG	LD1	12.1929	GL	12.1929
L125	TG(51:0)_TG(18:0/16:0/17:0)	TG	LD1	-11.9096	GL	11.9096
L120	TG(45:2)_TG(15:0/16:1/14:1)	TG	LD1	-11.8087	GL	11.8087
L71	TG(58:8)_TG(18:0/18:2/22:6)	TG	LD1	11.5985	GL	11.5985
L174	TG(47:0)_TG(14:0/16:0/17:0)	TG	LD1	-11.549	GL	11.549
L181	TG(52:6)_TG(16:0/18:3/18:3)	TG	LD1	-11.4985	GL	11.4985
L127	TG(58:2)_TG(18:1/18:1/22:0)	TG	LD1	11.2455	GL	11.2455
L44	TG(53:3)_TG(17:0/18:1/18:2)	TG	LD1	11.0002	GL	11.0002
L78	TG(56:0)_TG(16:0/16:0/24:0)	TG	LD1	10.9295	GL	10.9295
L129	TG(53:4)_TG(17:1/18:1/18:2)	TG	LD1	-10.8755	GL	10.8755
L150	TG(52:1)_TG(18:0/16:0/18:1)	TG	LD1	10.8288	GL	10.8288
L83	TG(52:0)_TG(18:0/16:0/18:0)	TG	LD1	-10.7149	GL	10.7149
L38	TG(62:4)_TG(22:1/18:2/22:1)	TG	LD1	-10.2901	GL	10.2901
L172	TG(50:5)_TG(14:0/18:2/18:3)	TG	LD1	-9.94467	GL	9.94467
L52	TG(56:9)_TG(16:0/18:3/22:6)	TG	LD1	-9.84665	GL	9.84665
L63	TG(58:1)_TG(16:0/18:1/24:0)	TG	LD1	-9.84105	GL	9.84105
L176	TG(50:6)_TG(18:3/14:0/18:3)	TG	LD1	9.67594	GL	9.67594
L90	TG(56:3)_TG(18:1/18:1/20:1)	TG	LD1	9.32002	GL	9.32002
L131	TG(56:6)_TG(18:0/18:2/20:4)	TG	LD1	9.27965	GL	9.27965
L57	TG(58:7)_TG(18:1/18:1/22:5)	TG	LD1	-8.8705	GL	8.8705
L37	TG(56:2)_TG(16:0/18:2/22:0)	TG	LD1	-8.80338	GL	8.80338
L110	TG(46:0)_TG(16:0/14:0/16:0)	TG	LD1	8.63359	GL	8.63359
L142	TG(60:1)_TG(18:0/18:1/24:0)	TG	LD1	8.50435	GL	8.50435
L81	TG(58:8)_TG(18:2/18:2/22:4)	TG	LD1	8.35876	GL	8.35876
L116	TG(60:12)_TG(18:2/20:4/22:6)	TG	LD1	8.2118	GL	8.2118
L147	TG(51:5)_TG(15:0/18:2/18:3)	TG	LD1	-8.17497	GL	8.17497
L25	DG(40:6)_DG(18:1/22:5)	DG	LD1	8.11624	GL	8.11624
L73	TG(54:5)_TG(16:0/18:1/20:4)	TG	LD1	8.06241	GL	8.06241
L159	TG(58:9)_TG(18:1/18:2/22:6)	TG	LD1	-8.00739	GL	8.00739
L163	TG(60:13)_TG(20:5/18:2/22:6)	TG	LD1	-7.96815	GL	7.96815
L102	TG(55:3)_TG(19:1/18:1/18:1)	TG	LD1	-7.93115	GL	7.93115
L151	TG(58:0)_TG(18:0/16:0/24:0)	TG	LD1	-7.70066	GL	7.70066
L53	TG(54:3)_TG(18:1/18:1/18:1)	TG	LD1	-7.64758	GL	7.64758
L19	DG(36:2)_DG(18:1/18:1)	DG	LD1	-7.24828	GL	7.24828
L99	TG(50:0)_TG(18:0/16:0/16:0)	TG	LD1	6.79102	GL	6.79102
L109	TG(62:10)_TG(22:4/18:2/22:4)	TG	LD1	6.78818	GL	6.78818
L65	TG(56:1)_TG(16:0/18:1/22:0)	TG	LD1	-6.68698	GL	6.68698
L58	TG(60:4)_TG(24:0/18:2/18:2)	TG	LD1	-6.68026	GL	6.68026
L15	DG(38:5)_DG(18:3/20:2)	DG	LD1	6.54364	GL	6.54364
L18	DG(38:4)_DG(18:1/20:3)	DG	LD1	-6.31759	GL	6.31759
L130	TG(62:13)_TG(18:1/22:6/22:6)	TG	LD1	-6.31433	GL	6.31433
L118	TG(53:2)_TG(17:0/18:1/18:1)	TG	LD1	-6.12838	GL	6.12838
L146	TG(42:1)_TG(14:0/14:1/14:0)	TG	LD1	6.01155	GL	6.01155
L33	TG(54:0)_TG(18:0/18:0/18:0)	TG	LD1	5.98402	GL	5.98402
L148	TG(51:3)_TG(15:0/18:1/18:2)	TG	LD1	5.89502	GL	5.89502
L162	TG(60:0)_TG(24:0/18:0/18:0)	TG	LD1	-5.85967	GL	5.85967
L50	TG(53:3)_TG(17:1/18:1/18:1)	TG	LD1	5.77527	GL	5.77527
L70	TG(44:0)_TG(16:0/14:0/14:0)	TG	LD1	5.67795	GL	5.67795
L61	TG(48:3)_TG(16:0/14:0/18:3)	TG	LD1	5.48152	GL	5.48152
L40	TG(58:2)_TG(16:0/18:2/24:0)	TG	LD1	-5.19785	GL	5.19785
L136	TG(49:1)_TG(15:0/16:0/18:1)	TG	LD1	-5.14289	GL	5.14289
L141	TG(52:7)_TG(16:1/18:3/18:3)	TG	LD1	-5.13693	GL	5.13693
L51	TG(53:1)_TG(17:0/18:0/18:1)	TG	LD1	-5.04097	GL	5.04097
L77	TG(52:5)_TG(16:1/18:2/18:2)	TG	LD1	-4.92138	GL	4.92138
L112	TG(53:5)_TG(18:2/17:1/18:2)	TG	LD1	4.8675	GL	4.8675
L42	TG(54:6)_TG(16:0/16:0/22:6)	TG	LD1	-4.49541	GL	4.49541
L104	TG(50:1)_TG(16:0/16:0/18:1)	TG	LD1	4.18777	GL	4.18777
L107	TG(48:0)_TG(16:0/16:0/16:0)	TG	LD1	-4.16325	GL	4.16325
L122	TG(50:3)_TG(16:0/16:0/18:3)	TG	LD1	4.1073	GL	4.1073
L123	TG(58:10)_TG(16:0/20:4/22:6)	TG	LD1	-3.98257	GL	3.98257
L84	TG(56:4)_TG(18:0/18:0/20:4)	TG	LD1	3.8482	GL	3.8482
L119	TG(45:1)_TG(15:0/14:1/16:0)	TG	LD1	-3.81539	GL	3.81539
L43	TG(56:5)_TG(18:1/18:2/20:2)	TG	LD1	3.71869	GL	3.71869
L140	TG(47:1)_TG(15:0/16:0/16:1)	TG	LD1	-3.71463	GL	3.71463
L92	TG(56:2)_TG(16:0/18:1/22:1)	TG	LD1	3.63977	GL	3.63977
L144	TG(54:8)_TG(18:3/18:2/18:3)	TG	LD1	3.63417	GL	3.63417
L103	TG(46:2)_TG(14:0/14:0/18:2)	TG	LD1	3.61954	GL	3.61954
L79	TG(58:8)_TG(18:1/18:1/22:6)	TG	LD1	3.56904	GL	3.56904
L29	DG(38:3)_DG(18:0/20:3)	DG	LD1	-3.55277	GL	3.55277
L101	TG(60:10)_TG(18:0/20:4/22:6)	TG	LD1	3.55054	GL	3.55054
L96	TG(56:6)_TG(16:0/18:1/22:5)	TG	LD1	3.54909	GL	3.54909
L20	DG(34:1)_DG(16:0/18:1)	DG	LD1	3.48151	GL	3.48151
L169	TG(42:0)_TG(16:0/12:0/14:0)	TG	LD1	-3.3057	GL	3.3057
L161	TG(54:6)_TG(18:2/18:2/18:2)	TG	LD1	-3.24476	GL	3.24476
L13	DG(36:4)_DG(16:0/20:4)	DG	LD1	3.203	GL	3.203
L88	TG(60:5)_TG(24:1/18:2/18:2)	TG	LD1	3.16565	GL	3.16565
L175	TG(54:7)_TG(18:1/14:0/22:6)	TG	LD1	3.12258	GL	3.12258
L124	TG(52:6)_TG(16:1/18:2/18:3)	TG	LD1	3.02812	GL	3.02812
L149	TG(60:2)_TG(18:1/18:1/24:0)	TG	LD1	3.00178	GL	3.00178
L154	TG(58:4)_TG(22:0/18:2/18:2)	TG	LD1	2.9979	GL	2.9979
L64	TG(60:11)_TG(16:0/22:5/22:6)	TG	LD1	-2.84304	GL	2.84304
L31	TG(52:5)_TG(16:0/16:0/20:5)	TG	LD1	-2.82443	GL	2.82443
L55	TG(52:6)_TG(14:0/16:0/22:6)	TG	LD1	-2.51903	GL	2.51903
L21	DG(38:4)_DG(18:0/20:4)	DG	LD1	2.46149	GL	2.46149
L97	TG(46:3)_TG(10:0/18:1/18:2)	TG	LD1	-2.39914	GL	2.39914
L158	TG(62:2)_TG(16:0/22:2/24:0)	TG	LD1	2.34515	GL	2.34515
L171	TG(45:0)_TG(15:0/14:0/16:0)	TG	LD1	-2.30908	GL	2.30908
L153	TG(58:7)_TG(18:0/18:1/22:6)	TG	LD1	-2.27355	GL	2.27355
L39	TG(56:4)_TG(18:0/18:1/20:3)	TG	LD1	2.27258	GL	2.27258
L108	TG(56:9)_TG(18:2/18:3/20:4)	TG	LD1	2.21558	GL	2.21558
L28	DG(36:2)_DG(18:0/18:2)	DG	LD1	-2.20086	GL	2.20086
L179	TG(60:4)_TG(20:1/18:2/22:1)	TG	LD1	2.1454	GL	2.1454
L35	TG(56:6)_TG(18:0/16:0/22:6)	TG	LD1	2.138	GL	2.138
L155	TG(50:3)_TG(16:1/16:1/18:1)	TG	LD1	-2.12946	GL	2.12946
L89	TG(60:11)_TG(18:1/20:4/22:6)	TG	LD1	2.01408	GL	2.01408
L27	DG(40:7)_DG(18:1/22:6)	DG	LD1	2.00538	GL	2.00538
L75	TG(48:1)_TG(16:0/14:0/18:1)	TG	LD1	-1.97386	GL	1.97386
L105	TG(60:3)_TG(18:1/18:2/24:0)	TG	LD1	1.72803	GL	1.72803
L32	TG(62:7)_TG(24:1/18:2/20:4)	TG	LD1	1.56794	GL	1.56794
L14	DG(38:6)_DG(16:0/22:6)	DG	LD1	-1.53249	GL	1.53249
L46	TG(56:4)_TG(20:1/18:1/18:2)	TG	LD1	-1.42982	GL	1.42982
L137	TG(64:3)_TG(20:1/22:1/22:1)	TG	LD1	-1.37853	GL	1.37853
L183	TG(43:0)_TG(15:0/12:0/16:0)	TG	LD1	-1.36483	GL	1.36483
L41	TG(54:2)_TG(18:0/18:1/18:1)	TG	LD1	-1.31477	GL	1.31477
L23	DG(38:5)_DG(18:1/20:4)	DG	LD1	-1.25816	GL	1.25816
L16	DG(36:1)_DG(18:0/18:1)	DG	LD1	-1.24007	GL	1.24007
L11	DG(38:2)_DG(20:1/18:1)	DG	LD1	-1.23909	GL	1.23909
L94	TG(46:3)_TG(16:0/12:0/18:3)	TG	LD1	-1.23356	GL	1.23356
L117	TG(56:7)_TG(18:1/18:2/20:4)	TG	LD1	1.20808	GL	1.20808
L100	TG(58:11)_TG(16:1/20:4/22:6)	TG	LD1	-1.20042	GL	1.20042
L135	TG(56:10)_TG(16:1/18:3/22:6)	TG	LD1	1.18071	GL	1.18071
L56	TG(58:3)_TG(18:1/18:1/22:1)	TG	LD1	-1.15026	GL	1.15026
L87	TG(46:1)_TG(16:0/14:0/16:1)	TG	LD1	-1.12757	GL	1.12757
L167	TG(62:0)_TG(20:0/18:0/24:0)	TG	LD1	-1.11302	GL	1.11302
L80	TG(62:1)_TG(20:0/18:0/24:1)	TG	LD1	1.07776	GL	1.07776
L34	TG(54:2)_TG(18:0/18:0/18:2)	TG	LD1	1.06387	GL	1.06387
L82	TG(49:0)_TG(16:0/16:0/17:0)	TG	LD1	0.977606	GL	0.977606
L173	TG(40:0)_TG(16:0/12:0/12:0)	TG	LD1	0.957689	GL	0.957689
L22	DG(36:4)_DG(18:2/18:2)	DG	LD1	0.900231	GL	0.900231
L26	DG(36:4)_DG(18:1/18:3)	DG	LD1	0.8628	GL	0.8628
L30	DG(34:3)_DG(16:1/18:2)	DG	LD1	0.768192	GL	0.768192
L152	TG(58:11)_TG(16:0/20:5/22:6)	TG	LD1	-0.623708	GL	0.623708
L170	TG(52:4)_TG(16:0/18:2/18:2)	TG	LD1	-0.582657	GL	0.582657
L49	TG(54:6)_TG(16:0/18:2/20:4)	TG	LD1	-0.494551	GL	0.494551
L12	DG(36:6)_DG(18:3/18:3)	DG	LD1	-0.441464	GL	0.441464
L138	TG(47:2)_TG(14:0/15:0/18:2)	TG	LD1	0.418511	GL	0.418511
L111	TG(51:1)_TG(16:0/17:0/18:1)	TG	LD1	0.339562	GL	0.339562
L66	TG(53:1)_TG(15:0/22:0/16:1)	TG	LD1	0.334766	GL	0.334766
L47	TG(48:5)_TG(12:0/18:2/18:3)	TG	LD1	0.274638	GL	0.274638
L36	TG(44:2)_TG(14:1/16:0/14:1)	TG	LD1	-0.156681	GL	0.156681
L91	TG(62:14)_TG(18:2/22:6/22:6)	TG	LD1	0.105873	GL	0.105873
L115	TG(62:3)_TG(18:1/22:1/22:1)	TG	LD1	-0.0540051	GL	0.0540051
L138	TG(47:2)_TG(14:0/15:0/18:2)	TG	LD2	37.894	GL	37.894
L139	TG(56:7)_TG(16:0/18:1/22:6)	TG	LD2	-36.9168	GL	36.9168
L111	TG(51:1)_TG(16:0/17:0/18:1)	TG	LD2	-33.094	GL	33.094
L131	TG(56:6)_TG(18:0/18:2/20:4)	TG	LD2	-28.8721	GL	28.8721
L104	TG(50:1)_TG(16:0/16:0/18:1)	TG	LD2	27.1897	GL	27.1897
L178	TG(54:5)_TG(18:1/18:2/18:2)	TG	LD2	-26.3791	GL	26.3791
L156	TG(52:2)_TG(18:0/16:0/18:2)	TG	LD2	25.1923	GL	25.1923
L141	TG(52:7)_TG(16:1/18:3/18:3)	TG	LD2	-23.6728	GL	23.6728
L170	TG(52:4)_TG(16:0/18:2/18:2)	TG	LD2	22.809	GL	22.809
L54	TG(56:5)_TG(18:1/18:1/20:3)	TG	LD2	22.1885	GL	22.1885
L93	TG(56:5)_TG(18:0/18:1/20:4)	TG	LD2	21.9467	GL	21.9467
L69	TG(24:0)_TG(8:0/8:0/8:0)	TG	LD2	-21.8688	GL	21.8688
L63	TG(58:1)_TG(16:0/18:1/24:0)	TG	LD2	-21.5998	GL	21.5998
L117	TG(56:7)_TG(18:1/18:2/20:4)	TG	LD2	-19.8132	GL	19.8132
L24	DG(34:2)_DG(16:0/18:2)	DG	LD2	-19.4788	GL	19.4788
L19	DG(36:2)_DG(18:1/18:1)	DG	LD2	-18.5658	GL	18.5658
L57	TG(58:7)_TG(18:1/18:1/22:5)	TG	LD2	18.4033	GL	18.4033
L119	TG(45:1)_TG(15:0/14:1/16:0)	TG	LD2	-17.1894	GL	17.1894
L154	TG(58:4)_TG(22:0/18:2/18:2)	TG	LD2	-16.0967	GL	16.0967
L149	TG(60:2)_TG(18:1/18:1/24:0)	TG	LD2	-15.6878	GL	15.6878
L150	TG(52:1)_TG(18:0/16:0/18:1)	TG	LD2	-15.3857	GL	15.3857
L133	TG(53:0)_TG(17:0/18:0/18:0)	TG	LD2	-15.3851	GL	15.3851
L79	TG(58:8)_TG(18:1/18:1/22:6)	TG	LD2	15.0661	GL	15.0661
L147	TG(51:5)_TG(15:0/18:2/18:3)	TG	LD2	-14.9723	GL	14.9723
L40	TG(58:2)_TG(16:0/18:2/24:0)	TG	LD2	14.6655	GL	14.6655
L114	TG(58:10)_TG(18:2/20:4/20:4)	TG	LD2	14.2537	GL	14.2537
L20	DG(34:1)_DG(16:0/18:1)	DG	LD2	14.1924	GL	14.1924
L18	DG(38:4)_DG(18:1/20:3)	DG	LD2	14.1119	GL	14.1119
L88	TG(60:5)_TG(24:1/18:2/18:2)	TG	LD2	14.0046	GL	14.0046
L51	TG(53:1)_TG(17:0/18:0/18:1)	TG	LD2	13.7316	GL	13.7316
L100	TG(58:11)_TG(16:1/20:4/22:6)	TG	LD2	-13.7171	GL	13.7171
L66	TG(53:1)_TG(15:0/22:0/16:1)	TG	LD2	13.6595	GL	13.6595
L70	TG(44:0)_TG(16:0/14:0/14:0)	TG	LD2	13.5958	GL	13.5958
L121	TG(49:3)_TG(15:0/16:1/18:2)	TG	LD2	13.5858	GL	13.5858
L48	TG(58:6)_TG(18:1/18:1/22:4)	TG	LD2	-13.34	GL	13.34
L158	TG(62:2)_TG(16:0/22:2/24:0)	TG	LD2	12.5412	GL	12.5412
L116	TG(60:12)_TG(18:2/20:4/22:6)	TG	LD2	-12.51	GL	12.51
L113	TG(53:4)_TG(17:0/18:2/18:2)	TG	LD2	12.4496	GL	12.4496
L44	TG(53:3)_TG(17:0/18:1/18:2)	TG	LD2	12.3862	GL	12.3862
L52	TG(56:9)_TG(16:0/18:3/22:6)	TG	LD2	12.3708	GL	12.3708
L118	TG(53:2)_TG(17:0/18:1/18:1)	TG	LD2	12.279	GL	12.279
L37	TG(56:2)_TG(16:0/18:2/22:0)	TG	LD2	-12.1353	GL	12.1353
L126	TG(54:3)_TG(18:0/18:1/18:2)	TG	LD2	-12.0723	GL	12.0723
L62	TG(48:2)_TG(16:1/14:0/18:1)	TG	LD2	-11.91	GL	11.91
L162	TG(60:0)_TG(24:0/18:0/18:0)	TG	LD2	11.8752	GL	11.8752
L176	TG(50:6)_TG(18:3/14:0/18:3)	TG	LD2	11.7622	GL	11.7622
L71	TG(58:8)_TG(18:0/18:2/22:6)	TG	LD2	-11.7066	GL	11.7066
L122	TG(50:3)_TG(16:0/16:0/18:3)	TG	LD2	11.5329	GL	11.5329
L47	TG(48:5)_TG(12:0/18:2/18:3)	TG	LD2	-11.1715	GL	11.1715
L58	TG(60:4)_TG(24:0/18:2/18:2)	TG	LD2	10.8246	GL	10.8246
L140	TG(47:1)_TG(15:0/16:0/16:1)	TG	LD2	-10.7773	GL	10.7773
L132	TG(47:3)_TG(12:0/17:1/18:2)	TG	LD2	-10.2651	GL	10.2651
L177	TG(48:4)_TG(12:0/18:1/18:3)	TG	LD2	10.2216	GL	10.2216
L136	TG(49:1)_TG(15:0/16:0/18:1)	TG	LD2	-9.84637	GL	9.84637
L28	DG(36:2)_DG(18:0/18:2)	DG	LD2	9.81516	GL	9.81516
L25	DG(40:6)_DG(18:1/22:5)	DG	LD2	-9.74959	GL	9.74959
L59	TG(52:7)_TG(14:0/20:4/18:3)	TG	LD2	9.68416	GL	9.68416
L15	DG(38:5)_DG(18:3/20:2)	DG	LD2	-9.61198	GL	9.61198
L124	TG(52:6)_TG(16:1/18:2/18:3)	TG	LD2	9.49723	GL	9.49723
L87	TG(46:1)_TG(16:0/14:0/16:1)	TG	LD2	-9.16576	GL	9.16576
L74	TG(56:10)_TG(18:3/18:3/20:4)	TG	LD2	8.9747	GL	8.9747
L76	TG(54:8)_TG(14:0/18:2/22:6)	TG	LD2	-8.91973	GL	8.91973
L56	TG(58:3)_TG(18:1/18:1/22:1)	TG	LD2	8.77845	GL	8.77845
L169	TG(42:0)_TG(16:0/12:0/14:0)	TG	LD2	8.70597	GL	8.70597
L129	TG(53:4)_TG(17:1/18:1/18:2)	TG	LD2	-8.48908	GL	8.48908
L112	TG(53:5)_TG(18:2/17:1/18:2)	TG	LD2	-8.48685	GL	8.48685
L73	TG(54:5)_TG(16:0/18:1/20:4)	TG	LD2	-8.47969	GL	8.47969
L148	TG(51:3)_TG(15:0/18:1/18:2)	TG	LD2	-8.39782	GL	8.39782
L43	TG(56:5)_TG(18:1/18:2/20:2)	TG	LD2	8.17811	GL	8.17811
L183	TG(43:0)_TG(15:0/12:0/16:0)	TG	LD2	7.57803	GL	7.57803
L89	TG(60:11)_TG(18:1/20:4/22:6)	TG	LD2	7.50608	GL	7.50608
L152	TG(58:11)_TG(16:0/20:5/22:6)	TG	LD2	7.09849	GL	7.09849
L68	TG(28:0)_TG(8:0/10:0/10:0)	TG	LD2	6.90004	GL	6.90004
L164	TG(54:4)_TG(18:0/18:2/18:2)	TG	LD2	6.54017	GL	6.54017
L45	TG(56:9)_TG(16:1/18:2/22:6)	TG	LD2	6.47926	GL	6.47926
L64	TG(60:11)_TG(16:0/22:5/22:6)	TG	LD2	6.47662	GL	6.47662
L39	TG(56:4)_TG(18:0/18:1/20:3)	TG	LD2	-6.44986	GL	6.44986
L49	TG(54:6)_TG(16:0/18:2/20:4)	TG	LD2	-6.41828	GL	6.41828
L171	TG(45:0)_TG(15:0/14:0/16:0)	TG	LD2	6.40959	GL	6.40959
L109	TG(62:10)_TG(22:4/18:2/22:4)	TG	LD2	-6.34864	GL	6.34864
L65	TG(56:1)_TG(16:0/18:1/22:0)	TG	LD2	6.25048	GL	6.25048
L84	TG(56:4)_TG(18:0/18:0/20:4)	TG	LD2	6.11021	GL	6.11021
L50	TG(53:3)_TG(17:1/18:1/18:1)	TG	LD2	5.99929	GL	5.99929
L38	TG(62:4)_TG(22:1/18:2/22:1)	TG	LD2	5.94895	GL	5.94895
L106	TG(50:2)_TG(16:0/16:1/18:1)	TG	LD2	-5.92537	GL	5.92537
L85	TG(48:3)_TG(16:1/14:0/18:2)	TG	LD2	5.84977	GL	5.84977
L165	TG(56:8)_TG(18:1/18:2/20:5)	TG	LD2	5.70243	GL	5.70243
L168	TG(50:4)_TG(16:0/16:1/18:3)	TG	LD2	5.68641	GL	5.68641
L81	TG(58:8)_TG(18:2/18:2/22:4)	TG	LD2	-5.62396	GL	5.62396
L23	DG(38:5)_DG(18:1/20:4)	DG	LD2	-5.5845	GL	5.5845
L174	TG(47:0)_TG(14:0/16:0/17:0)	TG	LD2	-5.54418	GL	5.54418
L26	DG(36:4)_DG(18:1/18:3)	DG	LD2	5.49602	GL	5.49602
L22	DG(36:4)_DG(18:2/18:2)	DG	LD2	5.48928	GL	5.48928
L75	TG(48:1)_TG(16:0/14:0/18:1)	TG	LD2	-5.47544	GL	5.47544
L102	TG(55:3)_TG(19:1/18:1/18:1)	TG	LD2	5.33038	GL	5.33038
L163	TG(60:13)_TG(20:5/18:2/22:6)	TG	LD2	5.31175	GL	5.31175
L103	TG(46:2)_TG(14:0/14:0/18:2)	TG	LD2	-5.21866	GL	5.21866
L16	DG(36:1)_DG(18:0/18:1)	DG	LD2	5.18106	GL	5.18106
L153	TG(58:7)_TG(18:0/18:1/22:6)	TG	LD2	-5.14333	GL	5.14333
L72	TG(52:3)_TG(16:0/18:1/18:2)	TG	LD2	5.08655	GL	5.08655
L77	TG(52:5)_TG(16:1/18:2/18:2)	TG	LD2	-4.96585	GL	4.96585
L173	TG(40:0)_TG(16:0/12:0/12:0)	TG	LD2	-4.88706	GL	4.88706
L142	TG(60:1)_TG(18:0/18:1/24:0)	TG	LD2	4.7821	GL	4.7821
L80	TG(62:1)_TG(20:0/18:0/24:1)	TG	LD2	-4.70226	GL	4.70226
L127	TG(58:2)_TG(18:1/18:1/22:0)	TG	LD2	4.6786	GL	4.6786
L179	TG(60:4)_TG(20:1/18:2/22:1)	TG	LD2	-4.6584	GL	4.6584
L110	TG(46:0)_TG(16:0/14:0/16:0)	TG	LD2	-4.65725	GL	4.65725
L123	TG(58:10)_TG(16:0/20:4/22:6)	TG	LD2	4.65128	GL	4.65128
L86	TG(56:8)_TG(16:0/18:2/22:6)	TG	LD2	4.64279	GL	4.64279
L98	TG(54:7)_TG(18:2/18:2/18:3)	TG	LD2	4.52074	GL	4.52074
L17	DG(36:3)_DG(18:1/18:2)	DG	LD2	-4.48894	GL	4.48894
L90	TG(56:3)_TG(18:1/18:1/20:1)	TG	LD2	-4.48531	GL	4.48531
L144	TG(54:8)_TG(18:3/18:2/18:3)	TG	LD2	-4.42959	GL	4.42959
L21	DG(38:4)_DG(18:0/20:4)	DG	LD2	4.39323	GL	4.39323
L97	TG(46:3)_TG(10:0/18:1/18:2)	TG	LD2	4.22583	GL	4.22583
L105	TG(60:3)_TG(18:1/18:2/24:0)	TG	LD2	-4.07395	GL	4.07395
L159	TG(58:9)_TG(18:1/18:2/22:6)	TG	LD2	4.02965	GL	4.02965
L128	TG(60:12)_TG(16:0/22:6/22:6)	TG	LD2	-3.9067	GL	3.9067
L29	DG(38:3)_DG(18:0/20:3)	DG	LD2	-3.81796	GL	3.81796
L99	TG(50:0)_TG(18:0/16:0/16:0)	TG	LD2	-3.75218	GL	3.75218
L32	TG(62:7)_TG(24:1/18:2/20:4)	TG	LD2	-3.74841	GL	3.74841
L101	TG(60:10)_TG(18:0/20:4/22:6)	TG	LD2	3.72011	GL	3.72011
L143	TG(54:1)_TG(18:0/18:0/18:1)	TG	LD2	-3.65055	GL	3.65055
L175	TG(54:7)_TG(18:1/14:0/22:6)	TG	LD2	3.25664	GL	3.25664
L42	TG(54:6)_TG(16:0/16:0/22:6)	TG	LD2	-3.24948	GL	3.24948
L130	TG(62:13)_TG(18:1/22:6/22:6)	TG	LD2	-3.1249	GL	3.1249
L46	TG(56:4)_TG(20:1/18:1/18:2)	TG	LD2	3.05588	GL	3.05588
L134	TG(44:1)_TG(14:0/16:1/14:0)	TG	LD2	-3.04592	GL	3.04592
L12	DG(36:6)_DG(18:3/18:3)	DG	LD2	3.02528	GL	3.02528
L61	TG(48:3)_TG(16:0/14:0/18:3)	TG	LD2	-2.88606	GL	2.88606
L78	TG(56:0)_TG(16:0/16:0/24:0)	TG	LD2	-2.49591	GL	2.49591
L31	TG(52:5)_TG(16:0/16:0/20:5)	TG	LD2	2.48349	GL	2.48349
L91	TG(62:14)_TG(18:2/22:6/22:6)	TG	LD2	2.42276	GL	2.42276
L167	TG(62:0)_TG(20:0/18:0/24:0)	TG	LD2	-2.11631	GL	2.11631
L120	TG(45:2)_TG(15:0/16:1/14:1)	TG	LD2	-2.01265	GL	2.01265
L180	TG(50:2)_TG(16:0/16:0/18:2)	TG	LD2	1.94819	GL	1.94819
L13	DG(36:4)_DG(16:0/20:4)	DG	LD2	-1.85163	GL	1.85163
L172	TG(50:5)_TG(14:0/18:2/18:3)	TG	LD2	1.69358	GL	1.69358
L115	TG(62:3)_TG(18:1/22:1/22:1)	TG	LD2	1.6683	GL	1.6683
L83	TG(52:0)_TG(18:0/16:0/18:0)	TG	LD2	-1.61626	GL	1.61626
L27	DG(40:7)_DG(18:1/22:6)	DG	LD2	-1.49589	GL	1.49589
L41	TG(54:2)_TG(18:0/18:1/18:1)	TG	LD2	1.49401	GL	1.49401
L82	TG(49:0)_TG(16:0/16:0/17:0)	TG	LD2	-1.49169	GL	1.49169
L151	TG(58:0)_TG(18:0/16:0/24:0)	TG	LD2	-1.32177	GL	1.32177
L125	TG(51:0)_TG(18:0/16:0/17:0)	TG	LD2	1.30891	GL	1.30891
L60	TG(55:4)_TG(19:1/18:1/18:2)	TG	LD2	1.27319	GL	1.27319
L55	TG(52:6)_TG(14:0/16:0/22:6)	TG	LD2	1.24888	GL	1.24888
L166	TG(51:2)_TG(16:0/17:1/18:1)	TG	LD2	1.09224	GL	1.09224
L145	TG(49:2)_TG(15:0/16:0/18:2)	TG	LD2	-1.08484	GL	1.08484
L135	TG(56:10)_TG(16:1/18:3/22:6)	TG	LD2	-1.06297	GL	1.06297
L160	TG(58:5)_TG(22:1/18:2/18:2)	TG	LD2	0.963271	GL	0.963271
L67	TG(60:5)_TG(14:0/22:5/24:0)	TG	LD2	-0.863859	GL	0.863859
L157	TG(56:3)_TG(20:0/18:2/18:1)	TG	LD2	0.735656	GL	0.735656
L137	TG(64:3)_TG(20:1/22:1/22:1)	TG	LD2	0.733075	GL	0.733075
L33	TG(54:0)_TG(18:0/18:0/18:0)	TG	LD2	-0.685688	GL	0.685688
L53	TG(54:3)_TG(18:1/18:1/18:1)	TG	LD2	0.662423	GL	0.662423
L35	TG(56:6)_TG(18:0/16:0/22:6)	TG	LD2	-0.624921	GL	0.624921
L108	TG(56:9)_TG(18:2/18:3/20:4)	TG	LD2	0.62125	GL	0.62125
L182	TG(51:4)_TG(16:0/17:1/18:3)	TG	LD2	0.611544	GL	0.611544
L161	TG(54:6)_TG(18:2/18:2/18:2)	TG	LD2	0.469704	GL	0.469704
L34	TG(54:2)_TG(18:0/18:0/18:2)	TG	LD2	-0.468956	GL	0.468956
L95	TG(54:4)_TG(18:1/18:1/18:2)	TG	LD2	-0.39815	GL	0.39815
L94	TG(46:3)_TG(16:0/12:0/18:3)	TG	LD2	-0.39052	GL	0.39052
L30	DG(34:3)_DG(16:1/18:2)	DG	LD2	0.389737	GL	0.389737
L14	DG(38:6)_DG(16:0/22:6)	DG	LD2	0.25155	GL	0.25155
L107	TG(48:0)_TG(16:0/16:0/16:0)	TG	LD2	0.21737	GL	0.21737
L36	TG(44:2)_TG(14:1/16:0/14:1)	TG	LD2	-0.204865	GL	0.204865
L181	TG(52:6)_TG(16:0/18:3/18:3)	TG	LD2	0.187263	GL	0.187263
L96	TG(56:6)_TG(16:0/18:1/22:5)	TG	LD2	0.167703	GL	0.167703
L11	DG(38:2)_DG(20:1/18:1)	DG	LD2	-0.147944	GL	0.147944
L146	TG(42:1)_TG(14:0/14:1/14:0)	TG	LD2	-0.123219	GL	0.123219
L92	TG(56:2)_TG(16:0/18:1/22:1)	TG	LD2	-0.115778	GL	0.115778
L155	TG(50:3)_TG(16:1/16:1/18:1)	TG	LD2	0.0794622	GL	0.0794622
L291	PC(36:4)_PC(16:0/20:4)	PC	LD1	42.8781	GP	42.8781
L255	PC(34:1e)_PC(18:1e/16:0)	PC	LD1	-33.4625	GP	33.4625
L265	PC(34:2)_PC(16:0/18:2)	PC	LD1	-22.6722	GP	22.6722
L285	PC(38:3)_PC(18:0/20:3)	PC	LD1	22.3108	GP	22.3108
L211	PC(38:6)_PC(18:2/20:4)	PC	LD1	-21.2702	GP	21.2702
L288	PC(36:3)_PC(18:1/18:2)	PC	LD1	18.0654	GP	18.0654
L257	PC(40:7e)_PC(18:1e/22:6)	PC	LD1	17.4165	GP	17.4165
L369	LysoPC(20:3)	LysoPC	LD1	-16.652	GP	16.652
L267	PC(34:1)_PC(16:0/18:1)	PC	LD1	-16.4993	GP	16.4993
L262	PC(32:0)_PC(16:0/16:0)	PC	LD1	-16.104	GP	16.104
L368	LysoPC(22:5)	LysoPC	LD1	15.935	GP	15.935
L371	LysoPC(18:1e)	LysoPC	LD1	15.7347	GP	15.7347
L281	PC(42:3)	PC	LD1	-15.6863	GP	15.6863
L296	PC(36:3)_PC(16:0/20:3)	PC	LD1	15.5512	GP	15.5512
L370	LysoPC(16:1e)	LysoPC	LD1	-13.9292	GP	13.9292
L340	PE(38:5p)_PE(16:0p/22:5)	PE	LD1	12.9774	GP	12.9774
L243	PC(34:3e)_PC(16:1e/18:2)	PC	LD1	12.5012	GP	12.5012
L352	PI(36:2)_PI(18:0/18:2)	PI	LD1	11.9606	GP	11.9606
L256	PC(32:0e)_PC(16:0e/16:0)	PC	LD1	11.9437	GP	11.9437
L329	PE(40:7p)_PE(18:1p/22:6)	PE	LD1	-11.9281	GP	11.9281
L200	PC(36:1p)_PC(18:0p/18:1)	PC	LD1	11.7319	GP	11.7319
L235	PC(37:1)	PC	LD1	-11.5031	GP	11.5031
L282	PC(35:3)_PC(17:0/18:3)	PC	LD1	11.2684	GP	11.2684
L289	PC(34:0e)	PC	LD1	11.0434	GP	11.0434
L319	PE(34:2p)_PE(16:0p/18:2)	PE	LD1	10.9313	GP	10.9313
L263	PC(32:1e)_PC(16:1e/16:0)	PC	LD1	-10.2915	GP	10.2915
L248	PC(40:1)_PC(16:0/24:1)	PC	LD1	9.78502	GP	9.78502
L302	PE(38:6)_PE(16:0/22:6)	PE	LD1	-9.76271	GP	9.76271
L237	PC(32:1p)	PC	LD1	9.70597	GP	9.70597
L279	PC(40:6e)_PC(18:0e/22:6)	PC	LD1	-9.40522	GP	9.40522
L276	PC(32:2)_PC(14:0/18:2)	PC	LD1	-9.25443	GP	9.25443
L336	PE(38:5)_PE(18:0/20:5)	PE	LD1	-8.83944	GP	8.83944
L333	PE(36:3p)_PE(18:1p/18:2)	PE	LD1	-8.78259	GP	8.78259
L339	PE(40:4p)_PE(20:0p/20:4)	PE	LD1	-8.51896	GP	8.51896
L324	PE(36:2p)_PE(18:0p/18:2)	PE	LD1	-8.48887	GP	8.48887
L321	PE(36:4)_PE(16:0/20:4)	PE	LD1	-8.48134	GP	8.48134
L251	PC(36:4p)_PC(16:0p/20:4)	PC	LD1	-8.44067	GP	8.44067
L295	PC(38:6p)_PC(16:0p/22:6)	PC	LD1	-8.28238	GP	8.28238
L240	PC(36:5)_PC(16:0/20:5)	PC	LD1	-7.95087	GP	7.95087
L266	PC(38:2)_PC(18:0/20:2)	PC	LD1	-7.88664	GP	7.88664
L292	PC(37:4)_PC(17:0/20:4)	PC	LD1	-7.88486	GP	7.88486
L327	PE(40:8p)_PE(18:2p/22:6)	PE	LD1	7.79536	GP	7.79536
L314	PE(38:1p)	PE	LD1	7.72512	GP	7.72512
L232	PC(36:2e)_PC(18:0e/18:2)	PC	LD1	-7.6199	GP	7.6199
L283	PC(40:5p)	PC	LD1	-7.56856	GP	7.56856
L280	PC(39:6)	PC	LD1	7.48603	GP	7.48603
L318	PE(38:5p)_PE(18:0p/20:5)	PE	LD1	7.43808	GP	7.43808
L286	PC(33:1)_PC(15:0/18:1)	PC	LD1	7.43276	GP	7.43276
L229	PC(42:9)	PC	LD1	7.38018	GP	7.38018
L254	PC(34:2e)_PC(16:0e/18:2)	PC	LD1	7.2337	GP	7.2337
L216	PC(42:8)_PC(22:4/20:4)	PC	LD1	-7.19668	GP	7.19668
L268	PC(30:0)_PC(16:0/14:0)	PC	LD1	7.16752	GP	7.16752
L209	PC(36:3e)_PC(16:0e/20:3)	PC	LD1	-7.12235	GP	7.12235
L259	PC(40:8)_PC(18:3/22:5)	PC	LD1	7.02451	GP	7.02451
L261	PC(36:0)	PC	LD1	-6.99678	GP	6.99678
L344	PI(36:3)_PI(18:1/18:2)	PI	LD1	-6.8675	GP	6.8675
L331	PE(34:2)_PE(16:0/18:2)	PE	LD1	6.82913	GP	6.82913
L304	PE(36:2p)_PE(18:1p/18:1)	PE	LD1	-6.77543	GP	6.77543
L269	PC(38:5)_PC(18:0/20:5)	PC	LD1	6.65404	GP	6.65404
L252	PC(38:1)_PC(16:1/22:0)	PC	LD1	6.58404	GP	6.58404
L303	PE(34:1)_PE(16:0/18:1)	PE	LD1	6.57505	GP	6.57505
L210	PC(36:2)_PC(18:1/18:1)	PC	LD1	6.54459	GP	6.54459
L326	PE(40:6p)_PE(18:0p/22:6)	PE	LD1	6.3918	GP	6.3918
L249	PC(34:4)_PC(16:1/18:3)	PC	LD1	-6.35899	GP	6.35899
L297	PC(38:5)_PC(16:0/22:5)	PC	LD1	-6.21221	GP	6.21221
L372	LysoPC(19:0)	LysoPC	LD1	6.00857	GP	6.00857
L350	PI(38:4)_PI(18:0/20:4)	PI	LD1	-5.94533	GP	5.94533
L202	PC(35:4)_PC(17:1/18:3)	PC	LD1	-5.89465	GP	5.89465
L219	PC(42:2)	PC	LD1	5.79953	GP	5.79953
L320	PE(38:4)_PE(18:0/20:4)	PE	LD1	5.66096	GP	5.66096
L236	PC(30:0e)	PC	LD1	5.63603	GP	5.63603
L218	PC(37:5)_PC(15:0/22:5)	PC	LD1	5.57748	GP	5.57748
L299	PE(38:4p)_PE(18:0p/20:4)	PE	LD1	5.56712	GP	5.56712
L242	PC(42:5)_PC(20:0/22:5)	PC	LD1	5.4253	GP	5.4253
L258	PC(38:4)_PC(16:0/22:4)	PC	LD1	-5.40733	GP	5.40733
L253	PC(42:7)	PC	LD1	-5.25966	GP	5.25966
L341	PI(36:2)_PI(18:1/18:1)	PI	LD1	-5.20106	GP	5.20106
L373	LysoPC(20:0)	LysoPC	LD1	5.12229	GP	5.12229
L328	PE(36:4p)_PE(16:0p/20:4)	PE	LD1	-5.08854	GP	5.08854
L275	PC(34:3)_PC(16:0/18:3)	PC	LD1	-5.06936	GP	5.06936
L348	PI(38:6)_PI(16:0/22:6)	PI	LD1	4.96656	GP	4.96656
L338	PE(36:5p)_PE(16:0p/20:5)	PE	LD1	-4.88739	GP	4.88739
L334	PE(36:2)_PE(18:0/18:2)	PE	LD1	4.82852	GP	4.82852
L272	PC(42:10)_PC(20:4/22:6)	PC	LD1	4.62913	GP	4.62913
L227	PC(37:3)	PC	LD1	-4.50792	GP	4.50792
L322	PE(38:6p)_PE(16:0p/22:6)	PE	LD1	4.4395	GP	4.4395
L317	PE(38:3p)	PE	LD1	4.39791	GP	4.39791
L342	PI(38:5)_PI(18:1/20:4)	PI	LD1	4.2683	GP	4.2683
L271	PC(38:4)_PC(18:0/20:4)	PC	LD1	-4.23328	GP	4.23328
L347	PI(34:1)_PI(16:0/18:1)	PI	LD1	-4.22617	GP	4.22617
L217	PC(32:3)_PC(14:0/18:3)	PC	LD1	4.1678	GP	4.1678
L305	PE(34:0)_PE(18:0/16:0)	PE	LD1	4.13723	GP	4.13723
L225	PC(36:2e)_PC(18:1e/18:1)	PC	LD1	3.98676	GP	3.98676
L231	PC(40:3p)	PC	LD1	-3.88342	GP	3.88342
L367	LysoPC(22:1)	LysoPC	LD1	-3.82654	GP	3.82654
L224	PC(35:2)_PC(17:0/18:2)	PC	LD1	-3.81788	GP	3.81788
L213	PC(36:5)_PC(18:2/18:3)	PC	LD1	3.77023	GP	3.77023
L300	PE(40:5p)_PE(18:0p/22:5)	PE	LD1	-3.68194	GP	3.68194
L311	PE(38:5)_PE(16:0/22:5)	PE	LD1	3.66114	GP	3.66114
L349	PI(38:3)_PI(18:0/20:3)	PI	LD1	-3.59054	GP	3.59054
L313	PE(40:8)_PE(18:2/22:6)	PE	LD1	-3.52961	GP	3.52961
L205	PC(36:1e)	PC	LD1	-3.46611	GP	3.46611
L203	PC(38:4p)_PC(18:0p/20:4)	PC	LD1	3.46049	GP	3.46049
L294	PC(37:2)_PC(19:0/18:2)	PC	LD1	3.42863	GP	3.42863
L201	PC(36:3e)_PC(18:1e/18:2)	PC	LD1	-3.24891	GP	3.24891
L307	PE(40:7)_PE(18:1/22:6)	PE	LD1	3.18038	GP	3.18038
L264	PC(40:6)_PC(18:0/22:6)	PC	LD1	-3.15811	GP	3.15811
L223	PC(36:5e)_PC(16:1e/20:4)	PC	LD1	-3.09508	GP	3.09508
L316	PE(36:2)_PE(18:1/18:1)	PE	LD1	-3.09446	GP	3.09446
L246	PC(38:4e)_PC(16:0e/22:4)	PC	LD1	-3.00193	GP	3.00193
L332	PE(36:1)_PE(18:0/18:1)	PE	LD1	2.90274	GP	2.90274
L212	PC(36:6)_PC(18:3/18:3)	PC	LD1	-2.81876	GP	2.81876
L206	PC(36:4)_PC(18:2/18:2)	PC	LD1	-2.78544	GP	2.78544
L244	PC(38:6)_PC(16:0/22:6)	PC	LD1	-2.76556	GP	2.76556
L273	PC(35:1)_PC(17:0/18:1)	PC	LD1	-2.71384	GP	2.71384
L306	PE(40:5)_PE(18:1/22:4)	PE	LD1	2.66474	GP	2.66474
L323	PE(36:4)_PE(18:1/18:3)	PE	LD1	2.56705	GP	2.56705
L330	PE(40:4)	PE	LD1	-2.55252	GP	2.55252
L228	PC(40:6p)_PC(18:0p/22:6)	PC	LD1	2.5079	GP	2.5079
L239	PC(38:7)_PC(16:1/22:6)	PC	LD1	2.40793	GP	2.40793
L309	PE(38:3)_PE(18:0/20:3)	PE	LD1	-2.2783	GP	2.2783
L351	PI(36:1)_PI(18:0/18:1)	PI	LD1	-2.26205	GP	2.26205
L325	PE(36:1p)_PE(18:0p/18:1)	PE	LD1	-2.24306	GP	2.24306
L199	PC(30:1)_PC(16:1/14:0)	PC	LD1	-2.23989	GP	2.23989
L208	PC(31:1)_PC(17:1/14:0)	PC	LD1	2.16656	GP	2.16656
L277	PC(36:2)_PC(18:0/18:2)	PC	LD1	-2.10865	GP	2.10865
L204	PC(36:4e)_PC(16:0e/20:4)	PC	LD1	2.04319	GP	2.04319
L221	PC(36:5)_PC(16:1/20:4)	PC	LD1	-2.02475	GP	2.02475
L260	PC(36:2p)_PC(18:1p/18:1)	PC	LD1	1.99212	GP	1.99212
L343	PI(36:3)_PI(16:0/20:3)	PI	LD1	-1.778	GP	1.778
L238	PC(36:1)_PC(18:0/18:1)	PC	LD1	1.75437	GP	1.75437
L298	PE(38:1)	PE	LD1	1.65576	GP	1.65576
L274	PC(42:6e)	PC	LD1	-1.59143	GP	1.59143
L315	PE(36:5)_PE(16:0/20:5)	PE	LD1	-1.47716	GP	1.47716
L250	PC(36:2p)_PC(18:0p/18:2)	PC	LD1	1.47232	GP	1.47232
L198	PC(28:0)_PC(14:0/14:0)	PC	LD1	1.32021	GP	1.32021
L215	PC(36:3p)	PC	LD1	1.2737	GP	1.2737
L220	PC(34:4e)	PC	LD1	1.22161	GP	1.22161
L214	PC(34:2e)_PC(16:1e/18:1)	PC	LD1	-1.12761	GP	1.12761
L226	PC(42:6)_PC(20:1/22:5)	PC	LD1	-1.12428	GP	1.12428
L278	PC(40:2)	PC	LD1	1.11858	GP	1.11858
L234	PC(40:3)_PC(18:1/22:2)	PC	LD1	1.10706	GP	1.10706
L346	PI(40:6)_PI(18:0/22:6)	PI	LD1	-1.09654	GP	1.09654
L290	PC(38:4e)_PC(18:0e/20:4)	PC	LD1	-1.09169	GP	1.09169
L310	PE(36:3)_PE(18:1/18:2)	PE	LD1	-1.06391	GP	1.06391
L222	PC(32:1)_PC(16:0/16:1)	PC	LD1	0.974268	GP	0.974268
L335	PE(38:4e)_PE(18:0e/20:4)	PE	LD1	0.940815	GP	0.940815
L284	PC(40:5)_PC(18:0/22:5)	PC	LD1	-0.818736	GP	0.818736
L233	PC(40:5e)	PC	LD1	0.810562	GP	0.810562
L308	PE(36:4p)_PE(18:1p/18:3)	PE	LD1	0.781811	GP	0.781811
L287	PC(40:7)_PC(18:1/22:6)	PC	LD1	-0.726307	GP	0.726307
L245	PC(38:3e)	PC	LD1	-0.698739	GP	0.698739
L230	PC(34:0)_PC(18:0/16:0)	PC	LD1	-0.548998	GP	0.548998
L247	PC(40:4e)	PC	LD1	-0.435393	GP	0.435393
L241	PC(34:5)	PC	LD1	-0.400832	GP	0.400832
L312	PE(38:2p)_PE(20:0p/18:2)	PE	LD1	-0.391438	GP	0.391438
L293	PC(33:2)_PC(15:0/18:2)	PC	LD1	-0.38185	GP	0.38185
L270	PC(40:4)_PC(18:0/22:4)	PC	LD1	0.311382	GP	0.311382
L337	PE(40:6)_PE(18:0/22:6)	PE	LD1	0.283839	GP	0.283839
L301	PE(36:5)_PE(16:1/20:4)	PE	LD1	-0.165172	GP	0.165172
L207	PC(44:11)_PC(22:5/22:6)	PC	LD1	0.0892398	GP	0.0892398
L345	PI(34:2)_PI(16:0/18:2)	PI	LD1	-0.0770243	GP	0.0770243
L270	PC(40:4)_PC(18:0/22:4)	PC	LD2	33.4895	GP	33.4895
L224	PC(35:2)_PC(17:0/18:2)	PC	LD2	-26.4919	GP	26.4919
L290	PC(38:4e)_PC(18:0e/20:4)	PC	LD2	25.181	GP	25.181
L320	PE(38:4)_PE(18:0/20:4)	PE	LD2	23.8451	GP	23.8451
L296	PC(36:3)_PC(16:0/20:3)	PC	LD2	22.7909	GP	22.7909
L267	PC(34:1)_PC(16:0/18:1)	PC	LD2	-22.3937	GP	22.3937
L258	PC(38:4)_PC(16:0/22:4)	PC	LD2	-22.0601	GP	22.0601
L259	PC(40:8)_PC(18:3/22:5)	PC	LD2	21.214	GP	21.214
L237	PC(32:1p)	PC	LD2	20.6295	GP	20.6295
L244	PC(38:6)_PC(16:0/22:6)	PC	LD2	-18.3625	GP	18.3625
L269	PC(38:5)_PC(18:0/20:5)	PC	LD2	18.2869	GP	18.2869
L222	PC(32:1)_PC(16:0/16:1)	PC	LD2	18.1124	GP	18.1124
L347	PI(34:1)_PI(16:0/18:1)	PI	LD2	-16.8144	GP	16.8144
L367	LysoPC(22:1)	LysoPC	LD2	-16.3127	GP	16.3127
L351	PI(36:1)_PI(18:0/18:1)	PI	LD2	15.9506	GP	15.9506
L243	PC(34:3e)_PC(16:1e/18:2)	PC	LD2	15.4772	GP	15.4772
L232	PC(36:2e)_PC(18:0e/18:2)	PC	LD2	15.222	GP	15.222
L297	PC(38:5)_PC(16:0/22:5)	PC	LD2	14.4187	GP	14.4187
L330	PE(40:4)	PE	LD2	-14.2871	GP	14.2871
L249	PC(34:4)_PC(16:1/18:3)	PC	LD2	-13.9205	GP	13.9205
L304	PE(36:2p)_PE(18:1p/18:1)	PE	LD2	-13.7677	GP	13.7677
L293	PC(33:2)_PC(15:0/18:2)	PC	LD2	13.6047	GP	13.6047
L331	PE(34:2)_PE(16:0/18:2)	PE	LD2	13.523	GP	13.523
L291	PC(36:4)_PC(16:0/20:4)	PC	LD2	-13.1901	GP	13.1901
L334	PE(36:2)_PE(18:0/18:2)	PE	LD2	-13.1714	GP	13.1714
L271	PC(38:4)_PC(18:0/20:4)	PC	LD2	-12.6359	GP	12.6359
L238	PC(36:1)_PC(18:0/18:1)	PC	LD2	-11.8216	GP	11.8216
L265	PC(34:2)_PC(16:0/18:2)	PC	LD2	11.5595	GP	11.5595
L352	PI(36:2)_PI(18:0/18:2)	PI	LD2	-11.4578	GP	11.4578
L251	PC(36:4p)_PC(16:0p/20:4)	PC	LD2	-11.4321	GP	11.4321
L275	PC(34:3)_PC(16:0/18:3)	PC	LD2	-11.1025	GP	11.1025
L369	LysoPC(20:3)	LysoPC	LD2	10.9702	GP	10.9702
L248	PC(40:1)_PC(16:0/24:1)	PC	LD2	10.9478	GP	10.9478
L229	PC(42:9)	PC	LD2	10.5805	GP	10.5805
L321	PE(36:4)_PE(16:0/20:4)	PE	LD2	10.3731	GP	10.3731
L245	PC(38:3e)	PC	LD2	-10.3685	GP	10.3685
L235	PC(37:1)	PC	LD2	10.2733	GP	10.2733
L287	PC(40:7)_PC(18:1/22:6)	PC	LD2	-10.2136	GP	10.2136
L214	PC(34:2e)_PC(16:1e/18:1)	PC	LD2	-10.2072	GP	10.2072
L268	PC(30:0)_PC(16:0/14:0)	PC	LD2	9.94809	GP	9.94809
L211	PC(38:6)_PC(18:2/20:4)	PC	LD2	-9.73315	GP	9.73315
L212	PC(36:6)_PC(18:3/18:3)	PC	LD2	9.46129	GP	9.46129
L325	PE(36:1p)_PE(18:0p/18:1)	PE	LD2	9.15458	GP	9.15458
L370	LysoPC(16:1e)	LysoPC	LD2	-8.98341	GP	8.98341
L327	PE(40:8p)_PE(18:2p/22:6)	PE	LD2	8.81671	GP	8.81671
L261	PC(36:0)	PC	LD2	8.78559	GP	8.78559
L337	PE(40:6)_PE(18:0/22:6)	PE	LD2	-8.7089	GP	8.7089
L255	PC(34:1e)_PC(18:1e/16:0)	PC	LD2	8.68275	GP	8.68275
L240	PC(36:5)_PC(16:0/20:5)	PC	LD2	8.48083	GP	8.48083
L336	PE(38:5)_PE(18:0/20:5)	PE	LD2	-8.42022	GP	8.42022
L280	PC(39:6)	PC	LD2	8.35443	GP	8.35443
L216	PC(42:8)_PC(22:4/20:4)	PC	LD2	-8.27739	GP	8.27739
L339	PE(40:4p)_PE(20:0p/20:4)	PE	LD2	-8.18703	GP	8.18703
L286	PC(33:1)_PC(15:0/18:1)	PC	LD2	-8.07506	GP	8.07506
L274	PC(42:6e)	PC	LD2	-7.73695	GP	7.73695
L277	PC(36:2)_PC(18:0/18:2)	PC	LD2	-7.53227	GP	7.53227
L368	LysoPC(22:5)	LysoPC	LD2	-7.50379	GP	7.50379
L295	PC(38:6p)_PC(16:0p/22:6)	PC	LD2	-7.27039	GP	7.27039
L283	PC(40:5p)	PC	LD2	7.15699	GP	7.15699
L281	PC(42:3)	PC	LD2	-6.83942	GP	6.83942
L333	PE(36:3p)_PE(18:1p/18:2)	PE	LD2	-6.7559	GP	6.7559
L253	PC(42:7)	PC	LD2	6.74562	GP	6.74562
L371	LysoPC(18:1e)	LysoPC	LD2	6.45004	GP	6.45004
L307	PE(40:7)_PE(18:1/22:6)	PE	LD2	6.38044	GP	6.38044
L329	PE(40:7p)_PE(18:1p/22:6)	PE	LD2	6.20153	GP	6.20153
L246	PC(38:4e)_PC(16:0e/22:4)	PC	LD2	-6.08971	GP	6.08971
L198	PC(28:0)_PC(14:0/14:0)	PC	LD2	-6.0327	GP	6.0327
L344	PI(36:3)_PI(18:1/18:2)	PI	LD2	-5.84533	GP	5.84533
L278	PC(40:2)	PC	LD2	-5.81095	GP	5.81095
L250	PC(36:2p)_PC(18:0p/18:2)	PC	LD2	-5.80532	GP	5.80532
L315	PE(36:5)_PE(16:0/20:5)	PE	LD2	-5.76298	GP	5.76298
L203	PC(38:4p)_PC(18:0p/20:4)	PC	LD2	-5.71901	GP	5.71901
L305	PE(34:0)_PE(18:0/16:0)	PE	LD2	5.6838	GP	5.6838
L264	PC(40:6)_PC(18:0/22:6)	PC	LD2	-5.65212	GP	5.65212
L373	LysoPC(20:0)	LysoPC	LD2	-5.51626	GP	5.51626
L345	PI(34:2)_PI(16:0/18:2)	PI	LD2	5.47678	GP	5.47678
L223	PC(36:5e)_PC(16:1e/20:4)	PC	LD2	-5.13103	GP	5.13103
L335	PE(38:4e)_PE(18:0e/20:4)	PE	LD2	-5.12566	GP	5.12566
L285	PC(38:3)_PC(18:0/20:3)	PC	LD2	-5.00169	GP	5.00169
L218	PC(37:5)_PC(15:0/22:5)	PC	LD2	-4.72968	GP	4.72968
L313	PE(40:8)_PE(18:2/22:6)	PE	LD2	-4.71265	GP	4.71265
L263	PC(32:1e)_PC(16:1e/16:0)	PC	LD2	-4.48754	GP	4.48754
L217	PC(32:3)_PC(14:0/18:3)	PC	LD2	4.42758	GP	4.42758
L343	PI(36:3)_PI(16:0/20:3)	PI	LD2	4.29507	GP	4.29507
L273	PC(35:1)_PC(17:0/18:1)	PC	LD2	4.19325	GP	4.19325
L233	PC(40:5e)	PC	LD2	4.18788	GP	4.18788
L308	PE(36:4p)_PE(18:1p/18:3)	PE	LD2	4.05247	GP	4.05247
L247	PC(40:4e)	PC	LD2	-3.94242	GP	3.94242
L310	PE(36:3)_PE(18:1/18:2)	PE	LD2	-3.92458	GP	3.92458
L318	PE(38:5p)_PE(18:0p/20:5)	PE	LD2	-3.90778	GP	3.90778
L323	PE(36:4)_PE(18:1/18:3)	PE	LD2	3.8754	GP	3.8754
L276	PC(32:2)_PC(14:0/18:2)	PC	LD2	-3.85269	GP	3.85269
L328	PE(36:4p)_PE(16:0p/20:4)	PE	LD2	3.692	GP	3.692
L372	LysoPC(19:0)	LysoPC	LD2	3.68869	GP	3.68869
L294	PC(37:2)_PC(19:0/18:2)	PC	LD2	-3.5869	GP	3.5869
L299	PE(38:4p)_PE(18:0p/20:4)	PE	LD2	3.5458	GP	3.5458
L207	PC(44:11)_PC(22:5/22:6)	PC	LD2	-3.4513	GP	3.4513
L208	PC(31:1)_PC(17:1/14:0)	PC	LD2	3.41368	GP	3.41368
L210	PC(36:2)_PC(18:1/18:1)	PC	LD2	3.31476	GP	3.31476
L262	PC(32:0)_PC(16:0/16:0)	PC	LD2	-3.29205	GP	3.29205
L324	PE(36:2p)_PE(18:0p/18:2)	PE	LD2	3.21217	GP	3.21217
L231	PC(40:3p)	PC	LD2	3.15237	GP	3.15237
L236	PC(30:0e)	PC	LD2	-3.05314	GP	3.05314
L220	PC(34:4e)	PC	LD2	-2.94452	GP	2.94452
L257	PC(40:7e)_PC(18:1e/22:6)	PC	LD2	-2.84068	GP	2.84068
L254	PC(34:2e)_PC(16:0e/18:2)	PC	LD2	-2.67526	GP	2.67526
L302	PE(38:6)_PE(16:0/22:6)	PE	LD2	-2.64709	GP	2.64709
L298	PE(38:1)	PE	LD2	2.62465	GP	2.62465
L292	PC(37:4)_PC(17:0/20:4)	PC	LD2	2.54721	GP	2.54721
L282	PC(35:3)_PC(17:0/18:3)	PC	LD2	-2.49653	GP	2.49653
L200	PC(36:1p)_PC(18:0p/18:1)	PC	LD2	-2.36217	GP	2.36217
L288	PC(36:3)_PC(18:1/18:2)	PC	LD2	-2.32981	GP	2.32981
L221	PC(36:5)_PC(16:1/20:4)	PC	LD2	-2.17464	GP	2.17464
L348	PI(38:6)_PI(16:0/22:6)	PI	LD2	-2.08826	GP	2.08826
L341	PI(36:2)_PI(18:1/18:1)	PI	LD2	2.01886	GP	2.01886
L332	PE(36:1)_PE(18:0/18:1)	PE	LD2	1.96935	GP	1.96935
L284	PC(40:5)_PC(18:0/22:5)	PC	LD2	1.93469	GP	1.93469
L227	PC(37:3)	PC	LD2	-1.93189	GP	1.93189
L252	PC(38:1)_PC(16:1/22:0)	PC	LD2	-1.87662	GP	1.87662
L241	PC(34:5)	PC	LD2	-1.83627	GP	1.83627
L230	PC(34:0)_PC(18:0/16:0)	PC	LD2	1.78608	GP	1.78608
L346	PI(40:6)_PI(18:0/22:6)	PI	LD2	1.7666	GP	1.7666
L342	PI(38:5)_PI(18:1/20:4)	PI	LD2	-1.71911	GP	1.71911
L213	PC(36:5)_PC(18:2/18:3)	PC	LD2	1.69412	GP	1.69412
L215	PC(36:3p)	PC	LD2	-1.67722	GP	1.67722
L279	PC(40:6e)_PC(18:0e/22:6)	PC	LD2	1.65914	GP	1.65914
L317	PE(38:3p)	PE	LD2	-1.62307	GP	1.62307
L206	PC(36:4)_PC(18:2/18:2)	PC	LD2	1.61548	GP	1.61548
L309	PE(38:3)_PE(18:0/20:3)	PE	LD2	-1.56693	GP	1.56693
L289	PC(34:0e)	PC	LD2	-1.54564	GP	1.54564
L239	PC(38:7)_PC(16:1/22:6)	PC	LD2	-1.51713	GP	1.51713
L312	PE(38:2p)_PE(20:0p/18:2)	PE	LD2	-1.48669	GP	1.48669
L260	PC(36:2p)_PC(18:1p/18:1)	PC	LD2	-1.46972	GP	1.46972
L204	PC(36:4e)_PC(16:0e/20:4)	PC	LD2	-1.43981	GP	1.43981
L349	PI(38:3)_PI(18:0/20:3)	PI	LD2	-1.4212	GP	1.4212
L340	PE(38:5p)_PE(16:0p/22:5)	PE	LD2	1.40461	GP	1.40461
L266	PC(38:2)_PC(18:0/20:2)	PC	LD2	1.33969	GP	1.33969
L272	PC(42:10)_PC(20:4/22:6)	PC	LD2	1.33026	GP	1.33026
L303	PE(34:1)_PE(16:0/18:1)	PE	LD2	-1.31804	GP	1.31804
L306	PE(40:5)_PE(18:1/22:4)	PE	LD2	1.27725	GP	1.27725
L322	PE(38:6p)_PE(16:0p/22:6)	PE	LD2	1.20114	GP	1.20114
L234	PC(40:3)_PC(18:1/22:2)	PC	LD2	-1.07112	GP	1.07112
L242	PC(42:5)_PC(20:0/22:5)	PC	LD2	1.05131	GP	1.05131
L314	PE(38:1p)	PE	LD2	0.907216	GP	0.907216
L228	PC(40:6p)_PC(18:0p/22:6)	PC	LD2	-0.838857	GP	0.838857
L350	PI(38:4)_PI(18:0/20:4)	PI	LD2	-0.828509	GP	0.828509
L219	PC(42:2)	PC	LD2	0.785212	GP	0.785212
L311	PE(38:5)_PE(16:0/22:5)	PE	LD2	-0.767039	GP	0.767039
L209	PC(36:3e)_PC(16:0e/20:3)	PC	LD2	-0.585541	GP	0.585541
L326	PE(40:6p)_PE(18:0p/22:6)	PE	LD2	0.560541	GP	0.560541
L300	PE(40:5p)_PE(18:0p/22:5)	PE	LD2	-0.531427	GP	0.531427
L225	PC(36:2e)_PC(18:1e/18:1)	PC	LD2	0.486999	GP	0.486999
L202	PC(35:4)_PC(17:1/18:3)	PC	LD2	-0.481307	GP	0.481307
L338	PE(36:5p)_PE(16:0p/20:5)	PE	LD2	0.448113	GP	0.448113
L316	PE(36:2)_PE(18:1/18:1)	PE	LD2	-0.391481	GP	0.391481
L205	PC(36:1e)	PC	LD2	0.36714	GP	0.36714
L199	PC(30:1)_PC(16:1/14:0)	PC	LD2	0.342225	GP	0.342225
L201	PC(36:3e)_PC(18:1e/18:2)	PC	LD2	0.327008	GP	0.327008
L226	PC(42:6)_PC(20:1/22:5)	PC	LD2	0.186573	GP	0.186573
L319	PE(34:2p)_PE(16:0p/18:2)	PE	LD2	0.170629	GP	0.170629
L301	PE(36:5)_PE(16:1/20:4)	PE	LD2	-0.132636	GP	0.132636
L256	PC(32:0e)_PC(16:0e/16:0)	PC	LD2	0.0553277	GP	0.0553277
L381	SM(d40:2)_(18:2/22:0)	SM	LD1	-35.4019	SP	35.4019
L193	Cer(d42:1)_Cer(d18:1/24:0)	Cer	LD1	28.6742	SP	28.6742
L384	SM(d40:1)_(18:1/22:0)	SM	LD1	-28.194	SP	28.194
L380	SM(d42:2)_(18:1/24:1)	SM	LD1	26.6892	SP	26.6892
L389	SM(d32:1)_(18:1/14:0)	SM	LD1	26.3163	SP	26.3163
L412	SM(d39:1)_(16:1/23:0)	SM	LD1	26.1066	SP	26.1066
L387	SM(d41:1)_(18:1/23:0)	SM	LD1	-18.2945	SP	18.2945
L393	SM(d33:1)_(18:1/15:0)	SM	LD1	-17.8208	SP	17.8208
L404	SM(d37:1)_(18:1/19:0)	SM	LD1	-14.9856	SP	14.9856
L397	SM(d42:1)_(18:1/24:0)	SM	LD1	-14.4611	SP	14.4611
L195	Cer(d42:2)_Cer(d18:2/24:0)	Cer	LD1	-14.1947	SP	14.1947
L407	SM(d42:1(OH))	SM	LD1	13.6279	SP	13.6279
L395	SM(d38:1)_(18:1/20:0)	SM	LD1	12.2566	SP	12.2566
L377	SM(d34:1)_(18:1/16:0)	SM	LD1	-12.0717	SP	12.0717
L394	SM(d43:1)_(18:1/25:0)	SM	LD1	10.5652	SP	10.5652
L360	GlcCer(d40:1)_GlcCer(d18:1/22:0)	Cer	LD1	10.1223	SP	10.1223
L396	SM(d44:1)_(18:1/26:0)	SM	LD1	9.43864	SP	9.43864
L411	SM(d42:2)_(18:2/24:0)	SM	LD1	9.25008	SP	9.25008
L358	GlcCer(d42:1)_GlcCer(d18:1/24:0)	Cer	LD1	-8.65982	SP	8.65982
L364	CerG3(d42:1)_CerG3(d18:1/24:0)	Cer	LD1	-8.16434	SP	8.16434
L413	SM(d32:0)_(18:0/14:0)	SM	LD1	-7.8575	SP	7.8575
L190	Cer(d43:1)_Cer(d18:1/25:0)	Cer	LD1	-7.8122	SP	7.8122
L197	Cer(d41:1)_Cer(d18:1/23:0)	Cer	LD1	7.56798	SP	7.56798
L355	CerG2(d34:1)_LacCer(d18:1/16:0)	Cer	LD1	7.55361	SP	7.55361
L196	Cer(d40:1)_Cer(d18:1/22:0)	Cer	LD1	-7.51611	SP	7.51611
L376	SM(d36:0)_(18:0/18:0)	SM	LD1	7.28536	SP	7.28536
L386	SM(d39:2)_(18:2/21:0)	SM	LD1	7.17693	SP	7.17693
L365	CerG3(d40:1)_CerG3(d18:1/22:0)	Cer	LD1	6.46218	SP	6.46218
L188	Cer(d34:0)_Cer(d18:0/16:0)	Cer	LD1	6.03715	SP	6.03715
L399	SM(d36:1)_(18:1/18:0)	SM	LD1	-5.87188	SP	5.87188
L400	SM(d40:2)_(16:1/24:1)	SM	LD1	5.19099	SP	5.19099
L366	CerG2(d34:2)_LacCer(d18:2/16:0)	Cer	LD1	-4.63327	SP	4.63327
L390	SM(d44:2)_(18:1/26:1)	SM	LD1	-4.41927	SP	4.41927
L392	SM(d38:2)_(18:1/20:1)	SM	LD1	-4.40855	SP	4.40855
L406	SM(d41:2)_(18:2/23:0)	SM	LD1	4.38244	SP	4.38244
L362	CerG3(d34:1)_CerG3(d18:1/16:0)	Cer	LD1	4.25409	SP	4.25409
L402	SM(d40:0)_(18:0/22:0)	SM	LD1	-4.10873	SP	4.10873
L354	CerG3(d42:3)_CerG3(d18:2/24:1)	Cer	LD1	-3.98079	SP	3.98079
L186	Cer(t42:0)_Cer(t18:0/24:0)	Cer	LD1	-3.95653	SP	3.95653
L185	Cer(d38:1)_Cer(d18:1/20:0)	Cer	LD1	-3.35899	SP	3.35899
L385	SM(d34:2)	SM	LD1	-2.88631	SP	2.88631
L410	SM(d38:0)_(16:0/22:0)	SM	LD1	2.76449	SP	2.76449
L189	Cer(d36:1)_Cer(d18:1/18:0)	Cer	LD1	2.76204	SP	2.76204
L378	SM(d41:2)_(18:1/23:1)	SM	LD1	2.68313	SP	2.68313
L382	SM(d36:2)_(18:1/18:1)	SM	LD1	-2.57877	SP	2.57877
L379	SM(d42:3)_(18:1/24:2)	SM	LD1	2.56984	SP	2.56984
L361	GlcCer(d41:1)_GlcCer(d18:1/23:0)	Cer	LD1	-2.49238	SP	2.49238
L388	SM(d43:2)_(18:2/25:0)	SM	LD1	-2.35733	SP	2.35733
L405	SM(d34:0(OH))	SM	LD1	-2.26959	SP	2.26959
L187	Cer(d42:2)_Cer(d18:1/24:1)	Cer	LD1	-2.14925	SP	2.14925
L391	SM(d38:3)_(18:0/20:2)	SM	LD1	-2.12685	SP	2.12685
L374	SM(d35:1)	SM	LD1	1.81739	SP	1.81739
L403	SM(d36:3)_(18:2/18:1)	SM	LD1	1.78426	SP	1.78426
L191	Cer(d40:2)_Cer(d18:2/22:0)	Cer	LD1	1.67168	SP	1.67168
L359	CerG2(d42:2)_LacCer(d18:1/24:1)	Cer	LD1	-1.47866	SP	1.47866
L375	SM(d40:3)_(18:1/22:2)	SM	LD1	1.41748	SP	1.41748
L363	GlcCer(d34:1)_GlcCer(d18:1/16:0)	Cer	LD1	1.4158	SP	1.4158
L192	Cer(d42:0)_Cer(d18:0/24:0)	Cer	LD1	1.27861	SP	1.27861
L408	SM(d34:1(OH))_(18:1/16:0)	SM	LD1	1.2254	SP	1.2254
L194	Cer(d42:3)_Cer(d18:2/24:1)	Cer	LD1	1.11268	SP	1.11268
L409	SM(d35:1)_(18:1/17:0)	SM	LD1	1.06908	SP	1.06908
L401	SM(d30:1)_(18:1/12:0)	SM	LD1	1.03977	SP	1.03977
L383	SM(d34:0)_(18:0/16:0)	SM	LD1	0.69604	SP	0.69604
L184	Cer(d42:1)_Cer(d18:0/24:1)	Cer	LD1	-0.348784	SP	0.348784
L353	GlcCer(d42:2)_GlcCer(d18:1/24:1)	Cer	LD1	-0.29617	SP	0.29617
L398	SM(d41:3)_(18:2/23:0)	SM	LD1	0.284675	SP	0.284675
L356	CerG2(d42:1)_LacCer(d18:1/24:0)	Cer	LD1	0.278577	SP	0.278577
L357	CerG3(d42:2)_CerG3(d18:2/24:0)	Cer	LD1	0.15088	SP	0.15088
L384	SM(d40:1)_(18:1/22:0)	SM	LD2	-43.2447	SP	43.2447
L379	SM(d42:3)_(18:1/24:2)	SM	LD2	-41.2796	SP	41.2796
L397	SM(d42:1)_(18:1/24:0)	SM	LD2	36.4437	SP	36.4437
L412	SM(d39:1)_(16:1/23:0)	SM	LD2	-33.3485	SP	33.3485
L395	SM(d38:1)_(18:1/20:0)	SM	LD2	27.5999	SP	27.5999
L195	Cer(d42:2)_Cer(d18:2/24:0)	Cer	LD2	-20.9182	SP	20.9182
L380	SM(d42:2)_(18:1/24:1)	SM	LD2	19.468	SP	19.468
L197	Cer(d41:1)_Cer(d18:1/23:0)	Cer	LD2	18.7677	SP	18.7677
L411	SM(d42:2)_(18:2/24:0)	SM	LD2	15.7156	SP	15.7156
L358	GlcCer(d42:1)_GlcCer(d18:1/24:0)	Cer	LD2	-13.4053	SP	13.4053
L377	SM(d34:1)_(18:1/16:0)	SM	LD2	-12.8728	SP	12.8728
L409	SM(d35:1)_(18:1/17:0)	SM	LD2	11.8151	SP	11.8151
L194	Cer(d42:3)_Cer(d18:2/24:1)	Cer	LD2	11.6033	SP	11.6033
L381	SM(d40:2)_(18:2/22:0)	SM	LD2	9.82314	SP	9.82314
L383	SM(d34:0)_(18:0/16:0)	SM	LD2	9.78428	SP	9.78428
L399	SM(d36:1)_(18:1/18:0)	SM	LD2	-9.56307	SP	9.56307
L378	SM(d41:2)_(18:1/23:1)	SM	LD2	-9.33979	SP	9.33979
L189	Cer(d36:1)_Cer(d18:1/18:0)	Cer	LD2	-8.99867	SP	8.99867
L359	CerG2(d42:2)_LacCer(d18:1/24:1)	Cer	LD2	-8.70818	SP	8.70818
L385	SM(d34:2)	SM	LD2	8.55051	SP	8.55051
L187	Cer(d42:2)_Cer(d18:1/24:1)	Cer	LD2	-8.51529	SP	8.51529
L355	CerG2(d34:1)_LacCer(d18:1/16:0)	Cer	LD2	8.164	SP	8.164
L382	SM(d36:2)_(18:1/18:1)	SM	LD2	8.00024	SP	8.00024
L394	SM(d43:1)_(18:1/25:0)	SM	LD2	-7.89443	SP	7.89443
L398	SM(d41:3)_(18:2/23:0)	SM	LD2	7.52706	SP	7.52706
L392	SM(d38:2)_(18:1/20:1)	SM	LD2	-7.45445	SP	7.45445
L191	Cer(d40:2)_Cer(d18:2/22:0)	Cer	LD2	7.14236	SP	7.14236
L387	SM(d41:1)_(18:1/23:0)	SM	LD2	6.20123	SP	6.20123
L404	SM(d37:1)_(18:1/19:0)	SM	LD2	6.17104	SP	6.17104
L405	SM(d34:0(OH))	SM	LD2	-5.99888	SP	5.99888
L407	SM(d42:1(OH))	SM	LD2	5.99571	SP	5.99571
L391	SM(d38:3)_(18:0/20:2)	SM	LD2	5.63492	SP	5.63492
L360	GlcCer(d40:1)_GlcCer(d18:1/22:0)	Cer	LD2	5.14823	SP	5.14823
L410	SM(d38:0)_(16:0/22:0)	SM	LD2	5.01861	SP	5.01861
L375	SM(d40:3)_(18:1/22:2)	SM	LD2	-4.92775	SP	4.92775
L361	GlcCer(d41:1)_GlcCer(d18:1/23:0)	Cer	LD2	4.67366	SP	4.67366
L400	SM(d40:2)_(16:1/24:1)	SM	LD2	4.59594	SP	4.59594
L353	GlcCer(d42:2)_GlcCer(d18:1/24:1)	Cer	LD2	4.13162	SP	4.13162
L393	SM(d33:1)_(18:1/15:0)	SM	LD2	3.99244	SP	3.99244
L402	SM(d40:0)_(18:0/22:0)	SM	LD2	-3.72222	SP	3.72222
L408	SM(d34:1(OH))_(18:1/16:0)	SM	LD2	3.70327	SP	3.70327
L376	SM(d36:0)_(18:0/18:0)	SM	LD2	-3.46429	SP	3.46429
L364	CerG3(d42:1)_CerG3(d18:1/24:0)	Cer	LD2	-3.30405	SP	3.30405
L356	CerG2(d42:1)_LacCer(d18:1/24:0)	Cer	LD2	3.24651	SP	3.24651
L190	Cer(d43:1)_Cer(d18:1/25:0)	Cer	LD2	3.11415	SP	3.11415
L401	SM(d30:1)_(18:1/12:0)	SM	LD2	-3.10005	SP	3.10005
L403	SM(d36:3)_(18:2/18:1)	SM	LD2	-2.81704	SP	2.81704
L406	SM(d41:2)_(18:2/23:0)	SM	LD2	-2.7086	SP	2.7086
L365	CerG3(d40:1)_CerG3(d18:1/22:0)	Cer	LD2	-2.59156	SP	2.59156
L386	SM(d39:2)_(18:2/21:0)	SM	LD2	2.47865	SP	2.47865
L388	SM(d43:2)_(18:2/25:0)	SM	LD2	-2.34299	SP	2.34299
L185	Cer(d38:1)_Cer(d18:1/20:0)	Cer	LD2	1.77699	SP	1.77699
L362	CerG3(d34:1)_CerG3(d18:1/16:0)	Cer	LD2	1.69412	SP	1.69412
L354	CerG3(d42:3)_CerG3(d18:2/24:1)	Cer	LD2	1.5703	SP	1.5703
L188	Cer(d34:0)_Cer(d18:0/16:0)	Cer	LD2	-1.49499	SP	1.49499
L374	SM(d35:1)	SM	LD2	1.39247	SP	1.39247
L193	Cer(d42:1)_Cer(d18:1/24:0)	Cer	LD2	1.29219	SP	1.29219
L363	GlcCer(d34:1)_GlcCer(d18:1/16:0)	Cer	LD2	-1.20047	SP	1.20047
L184	Cer(d42:1)_Cer(d18:0/24:1)	Cer	LD2	-1.08985	SP	1.08985
L413	SM(d32:0)_(18:0/14:0)	SM	LD2	1.06565	SP	1.06565
L389	SM(d32:1)_(18:1/14:0)	SM	LD2	-1.05185	SP	1.05185
L196	Cer(d40:1)_Cer(d18:1/22:0)	Cer	LD2	-0.962521	SP	0.962521
L390	SM(d44:2)_(18:1/26:1)	SM	LD2	0.848877	SP	0.848877
L357	CerG3(d42:2)_CerG3(d18:2/24:0)	Cer	LD2	-0.780945	SP	0.780945
L396	SM(d44:1)_(18:1/26:0)	SM	LD2	-0.622954	SP	0.622954
L192	Cer(d42:0)_Cer(d18:0/24:0)	Cer	LD2	-0.56385	SP	0.56385
L186	Cer(t42:0)_Cer(t18:0/24:0)	Cer	LD2	-0.496981	SP	0.496981
L366	CerG2(d34:2)_LacCer(d18:2/16:0)	Cer	LD2	-0.445029	SP	0.445029
L3	ChE(16:0)	ChE	LD1	4.14422	ST	4.14422
L5	ChE(22:6)	ChE	LD1	-2.52819	ST	2.52819
L10	ChE(22:5n3)	ChE	LD1	1.75959	ST	1.75959
L7	ChE(22:5n6)	ChE	LD1	-1.43078	ST	1.43078
L9	ChE(18:2)	ChE	LD1	1.06691	ST	1.06691
L4	ChE(20:3)	ChE	LD1	0.833019	ST	0.833019
L6	ChE(18:1)	ChE	LD1	-0.378223	ST	0.378223
L2	ChE(20:5)	ChE	LD1	-0.306262	ST	0.306262
L8	ChE(20:4)	ChE	LD1	0.247272	ST	0.247272
L1	ChE(18:3)	ChE	LD1	-0.17767	ST	0.17767
L4	ChE(20:3)	ChE	LD2	-4.31588	ST	4.31588
L7	ChE(22:5n6)	ChE	LD2	-2.79634	ST	2.79634
L3	ChE(16:0)	ChE	LD2	2.22065	ST	2.22065
L10	ChE(22:5n3)	ChE	LD2	2.12496	ST	2.12496
L8	ChE(20:4)	ChE	LD2	1.93447	ST	1.93447
L6	ChE(18:1)	ChE	LD2	1.49444	ST	1.49444
L9	ChE(18:2)	ChE	LD2	-1.23167	ST	1.23167
L2	ChE(20:5)	ChE	LD2	-0.806928	ST	0.806928
L5	ChE(22:6)	ChE	LD2	-0.653793	ST	0.653793
L1	ChE(18:3)	ChE	LD2	-0.573144	ST	0.573144

## Sheet: s7
LABEL	FULL_NAME	MAIN_CLASS	LD_Axis	Coefficient	Category	abs_Coefficient
L126	TG(54:3)_TG(18:0/18:1/18:2)	TG	LD1	-55.4005	GL	55.4005
L95	TG(54:4)_TG(18:1/18:1/18:2)	TG	LD1	34.3652	GL	34.3652
L69	TG(24:0)_TG(8:0/8:0/8:0)	TG	LD1	31.717	GL	31.717
L86	TG(56:8)_TG(16:0/18:2/22:6)	TG	LD1	31.3953	GL	31.3953
L168	TG(50:4)_TG(16:0/16:1/18:3)	TG	LD1	-29.3869	GL	29.3869
L48	TG(58:6)_TG(18:1/18:1/22:4)	TG	LD1	-28.2234	GL	28.2234
L180	TG(50:2)_TG(16:0/16:0/18:2)	TG	LD1	-26.9998	GL	26.9998
L121	TG(49:3)_TG(15:0/16:1/18:2)	TG	LD1	26.3449	GL	26.3449
L160	TG(58:5)_TG(22:1/18:2/18:2)	TG	LD1	23.4679	GL	23.4679
L17	DG(36:3)_DG(18:1/18:2)	DG	LD1	-23.436	GL	23.436
L138	TG(47:2)_TG(14:0/15:0/18:2)	TG	LD2	37.894	GL	37.894
L139	TG(56:7)_TG(16:0/18:1/22:6)	TG	LD2	-36.9168	GL	36.9168
L111	TG(51:1)_TG(16:0/17:0/18:1)	TG	LD2	-33.094	GL	33.094
L131	TG(56:6)_TG(18:0/18:2/20:4)	TG	LD2	-28.8721	GL	28.8721
L104	TG(50:1)_TG(16:0/16:0/18:1)	TG	LD2	27.1897	GL	27.1897
L178	TG(54:5)_TG(18:1/18:2/18:2)	TG	LD2	-26.3791	GL	26.3791
L156	TG(52:2)_TG(18:0/16:0/18:2)	TG	LD2	25.1923	GL	25.1923
L141	TG(52:7)_TG(16:1/18:3/18:3)	TG	LD2	-23.6728	GL	23.6728
L170	TG(52:4)_TG(16:0/18:2/18:2)	TG	LD2	22.809	GL	22.809
L54	TG(56:5)_TG(18:1/18:1/20:3)	TG	LD2	22.1885	GL	22.1885
L291	PC(36:4)_PC(16:0/20:4)	PC	LD1	42.8781	GP	42.8781
L255	PC(34:1e)_PC(18:1e/16:0)	PC	LD1	-33.4625	GP	33.4625
L265	PC(34:2)_PC(16:0/18:2)	PC	LD1	-22.6722	GP	22.6722
L285	PC(38:3)_PC(18:0/20:3)	PC	LD1	22.3108	GP	22.3108
L211	PC(38:6)_PC(18:2/20:4)	PC	LD1	-21.2702	GP	21.2702
L288	PC(36:3)_PC(18:1/18:2)	PC	LD1	18.0654	GP	18.0654
L257	PC(40:7e)_PC(18:1e/22:6)	PC	LD1	17.4165	GP	17.4165
L369	LysoPC(20:3)	LysoPC	LD1	-16.652	GP	16.652
L267	PC(34:1)_PC(16:0/18:1)	PC	LD1	-16.4993	GP	16.4993
L368	LysoPC(22:5)	LysoPC	LD1	15.935	GP	15.935
L270	PC(40:4)_PC(18:0/22:4)	PC	LD2	33.4895	GP	33.4895
L224	PC(35:2)_PC(17:0/18:2)	PC	LD2	-26.4919	GP	26.4919
L290	PC(38:4e)_PC(18:0e/20:4)	PC	LD2	25.181	GP	25.181
L320	PE(38:4)_PE(18:0/20:4)	PE	LD2	23.8451	GP	23.8451
L296	PC(36:3)_PC(16:0/20:3)	PC	LD2	22.7909	GP	22.7909
L267	PC(34:1)_PC(16:0/18:1)	PC	LD2	-22.3937	GP	22.3937
L258	PC(38:4)_PC(16:0/22:4)	PC	LD2	-22.0601	GP	22.0601
L259	PC(40:8)_PC(18:3/22:5)	PC	LD2	21.214	GP	21.214
L244	PC(38:6)_PC(16:0/22:6)	PC	LD2	-18.3625	GP	18.3625
L347	PI(34:1)_PI(16:0/18:1)	PI	LD2	-16.8144	GP	16.8144
L381	SM(d40:2)_(18:2/22:0)	SM	LD1	-35.4019	SP	35.4019
L193	Cer(d42:1)_Cer(d18:1/24:0)	Cer	LD1	28.6742	SP	28.6742
L384	SM(d40:1)_(18:1/22:0)	SM	LD1	-28.194	SP	28.194
L380	SM(d42:2)_(18:1/24:1)	SM	LD1	26.6892	SP	26.6892
L389	SM(d32:1)_(18:1/14:0)	SM	LD1	26.3163	SP	26.3163
L412	SM(d39:1)_(16:1/23:0)	SM	LD1	26.1066	SP	26.1066
L387	SM(d41:1)_(18:1/23:0)	SM	LD1	-18.2945	SP	18.2945
L393	SM(d33:1)_(18:1/15:0)	SM	LD1	-17.8208	SP	17.8208
L404	SM(d37:1)_(18:1/19:0)	SM	LD1	-14.9856	SP	14.9856
L407	SM(d42:1(OH))	SM	LD1	13.6279	SP	13.6279
L384	SM(d40:1)_(18:1/22:0)	SM	LD2	-43.2447	SP	43.2447
L379	SM(d42:3)_(18:1/24:2)	SM	LD2	-41.2796	SP	41.2796
L397	SM(d42:1)_(18:1/24:0)	SM	LD2	36.4437	SP	36.4437
L412	SM(d39:1)_(16:1/23:0)	SM	LD2	-33.3485	SP	33.3485
L395	SM(d38:1)_(18:1/20:0)	SM	LD2	27.5999	SP	27.5999
L195	Cer(d42:2)_Cer(d18:2/24:0)	Cer	LD2	-20.9182	SP	20.9182
L380	SM(d42:2)_(18:1/24:1)	SM	LD2	19.468	SP	19.468
L197	Cer(d41:1)_Cer(d18:1/23:0)	Cer	LD2	18.7677	SP	18.7677
L411	SM(d42:2)_(18:2/24:0)	SM	LD2	15.7156	SP	15.7156
L358	GlcCer(d42:1)_GlcCer(d18:1/24:0)	Cer	LD2	-13.4053	SP	13.4053
L3	ChE(16:0)	ChE	LD1	4.14422	ST	4.14422
L5	ChE(22:6)	ChE	LD1	-2.52819	ST	2.52819
L10	ChE(22:5n3)	ChE	LD1	1.75959	ST	1.75959
L7	ChE(22:5n6)	ChE	LD1	-1.43078	ST	1.43078
L9	ChE(18:2)	ChE	LD1	1.06691	ST	1.06691
L4	ChE(20:3)	ChE	LD1	0.833019	ST	0.833019
L6	ChE(18:1)	ChE	LD1	-0.378223	ST	0.378223
L2	ChE(20:5)	ChE	LD1	-0.306262	ST	0.306262
L8	ChE(20:4)	ChE	LD1	0.247272	ST	0.247272
L1	ChE(18:3)	ChE	LD1	-0.17767	ST	0.17767
L4	ChE(20:3)	ChE	LD2	-4.31588	ST	4.31588
L7	ChE(22:5n6)	ChE	LD2	-2.79634	ST	2.79634
L3	ChE(16:0)	ChE	LD2	2.22065	ST	2.22065
L10	ChE(22:5n3)	ChE	LD2	2.12496	ST	2.12496
L8	ChE(20:4)	ChE	LD2	1.93447	ST	1.93447
L6	ChE(18:1)	ChE	LD2	1.49444	ST	1.49444
L9	ChE(18:2)	ChE	LD2	-1.23167	ST	1.23167
L2	ChE(20:5)	ChE	LD2	-0.806928	ST	0.806928
L5	ChE(22:6)	ChE	LD2	-0.653793	ST	0.653793
L1	ChE(18:3)	ChE	LD2	-0.573144	ST	0.573144

## Sheet: S8
Comparison	Lipid_Name	Category	Main_Class	HMDB_ID	Log2FC	Adjusted_P_Val	Mapped_Gene_Count	Mapped_Gene_Symbols	Mapped_Pathway_Count	Mapped_Pathway_Names	Min_Pathway_AdjP	PMID_Count	Representative_PMIDs
AMI vs HC	Cer(d34:0)_Cer(d18:0/16:0)	NA	NA	HMDB0011760	1.70331	NA	5	ACER1; ACER2; ACER3; DEGS1; DEGS2	158	alcohol biosynthetic process; alcohol metabolic process; amide metabolic process; axon ensheathment; ceramide catabolic process; ceramide metabolic process; diol biosynthetic process; diol metabolic process; ensheathment of neurons; hydrolase activity, acting on carbon-nitrogen (but not peptide) bonds; hydrolase activity, acting on carbon-nitrogen (but not peptide) bonds, in linear amides; lipid …	1.41871e-77	1	10652340 | 10900202 | 12869556 | 12912983 | 15823095 | 17977534 | 18541923 | 19454763 | 19506037 | 22144673 | 22661289 | 23530041 | 31916624
AMI vs HC	Cer(d36:1)_Cer(d18:1/18:0)	NA	NA	HMDB0004950	0.604359	NA	20	ACER1; ACER2; ACER3; ASAH1; CERS1; CERS4; CERT1; DEGS1; ENPP7; GALC; GBA1; GBA2; GBA3; PLPP1; PLPP3; ...	1068	actin filament organization; actin filament polymerization; actin polymerization or depolymerization; alcohol metabolic process; amide metabolic process; bile acid metabolic process; carbohydrate derivative catabolic process; central nervous system neuron development; central nervous system neuron differentiation; ceramide catabolic process; ceramide metabolic process; cholesterol metabolic proce…	9.77804e-91	1	10652340 | 12764132 | 12912983 | 20089856 | 20139604 | 23275342 | 25339683 | 31916624 | 7744740
AMI vs HC	Cer(d38:1)_Cer(d18:1/20:0)	NA	NA	HMDB0004951	0.33705	NA	17	ACER1; ACER2; ACER3; CERT1; DEGS1; ENPP7; GALC; GBA1; GBA2; GBA3; PLPP1; PLPP3; SGMS1; SGMS2; SMPD1; ...	966	actin filament organization; actin filament polymerization; actin polymerization or depolymerization; alcohol metabolic process; amide metabolic process; bile acid metabolic process; carbohydrate derivative catabolic process; central nervous system neuron development; central nervous system neuron differentiation; ceramide catabolic process; ceramide metabolic process; cholesterol metabolic proce…	9.77804e-91	1	20089856 | 20139604 | 23275342
AMI vs HC	ChE(16:0)	NA	NA	HMDB0000885	1.39404	NA	4	CETP; MTTP; SOAT1; STARD4	223	actin-based cell projection; acylglycerol metabolic process; amide transport; apolipoprotein binding; basal part of cell; basal plasma membrane; basolateral plasma membrane; brush border; brush border membrane; cell projection membrane; ceramide transport; cholesterol homeostasis; cholesterol transfer activity; circadian rhythm; cluster of actin-based cell projections; ...; acyl-CoA binding; acyl…	9.77804e-91	1	32433614 | 9020103
AMI vs HC	DG(34:1)_DG(16:0/18:1)	NA	NA	HMDB0007101	0.8478	NA	16	AGK; CERT1; PLCB1; PLCB2; PLCB3; PLCD1; PLCD3; PLCD4; PLCE1; PLCG2; PLCH1; PLCH2; PLTP; SAMD8; SGMS1; ...	1053	acetylcholine receptor signaling pathway; acrosome reaction; Adrenergic signaling in cardiomyocytes; African trypanosomiasis; AGE-RAGE signaling pathway in diabetic complications; alcohol metabolic process; Aldosterone synthesis and secretion; Alzheimer disease; amide transport; Amoebiasis; Apelin signaling pathway; calcium ion homeostasis; calcium ion transmembrane import into cytosol; calcium i…	9.77804e-91	0	NA
AMI vs HC	DG(34:2)_DG(16:0/18:2)	NA	NA	HMDB0007103	0.696915	NA	16	AGK; CERT1; PLCB1; PLCB2; PLCB3; PLCD1; PLCD3; PLCD4; PLCE1; PLCG2; PLCH1; PLCH2; PLTP; SAMD8; SGMS1; ...	1053	acetylcholine receptor signaling pathway; acrosome reaction; Adrenergic signaling in cardiomyocytes; African trypanosomiasis; AGE-RAGE signaling pathway in diabetic complications; alcohol metabolic process; Aldosterone synthesis and secretion; Alzheimer disease; amide transport; Amoebiasis; Apelin signaling pathway; calcium ion homeostasis; calcium ion transmembrane import into cytosol; calcium i…	9.77804e-91	1	20231281
AMI vs HC	DG(36:2)_DG(18:0/18:2)	NA	NA	HMDB0007161	0.711529	NA	17	AGK; CERT1; DGKE; PLCB1; PLCB2; PLCB3; PLCD1; PLCD3; PLCD4; PLCE1; PLCG2; PLCH1; PLCH2; PLTP; SAMD8; ...	1053	acetylcholine receptor signaling pathway; acrosome reaction; Adrenergic signaling in cardiomyocytes; African trypanosomiasis; AGE-RAGE signaling pathway in diabetic complications; alcohol metabolic process; Aldosterone synthesis and secretion; Alzheimer disease; amide transport; Amoebiasis; Apelin signaling pathway; calcium ion homeostasis; calcium ion transmembrane import into cytosol; calcium i…	9.77804e-91	1	11719522 | 19744926 | 20231281 | 22108654 | 9442064
AMI vs HC	DG(38:4)_DG(18:0/20:4)	NA	NA	HMDB0007170	0.599524	NA	16	AGK; CERT1; PLCB1; PLCB2; PLCB3; PLCD1; PLCD3; PLCD4; PLCE1; PLCG2; PLCH1; PLCH2; PLTP; SAMD8; SGMS1; ...	1053	acetylcholine receptor signaling pathway; acrosome reaction; Adrenergic signaling in cardiomyocytes; African trypanosomiasis; AGE-RAGE signaling pathway in diabetic complications; alcohol metabolic process; Aldosterone synthesis and secretion; Alzheimer disease; amide transport; Amoebiasis; Apelin signaling pathway; calcium ion homeostasis; calcium ion transmembrane import into cytosol; calcium i…	9.77804e-91	1	10893425 | 14610053 | 14665624 | 15544348 | 18004883 | 19744926 | 20231281 | 21477596 | 22108654 | 23949095 | 8034597 | 8626588 | 9099683 | 9159104 | 9789033 | 9830018
AMI vs HC	LysoPC(16:1e)	NA	NA	HMDB0010407	0.487694	NA	3	ENPP2; PNPLA8; TMEM86B	123	acylglycerol homeostasis; arachidonate metabolic process; arachidonate secretion; arachidonate transport; calcium-dependent phospholipase A2 activity; calcium-independent phospholipase A2 activity; carboxylic acid biosynthetic process; carboxylic acid transport; cardiolipin metabolic process; cellular response to chemical stress; cellular response to oxidative stress; fatty acid biosynthetic proc…	9.77804e-91	1	15908428
AMI vs HC	LysoPC(18:1e)	NA	NA	HMDB0013122	0.756889	NA	2	ENPP2; TMEM86B	62	ameboidal-type cell migration; carbohydrate binding; cargo receptor activity; chemotaxis; epithelial cell migration; epithelium migration; Ether lipid metabolism; exonuclease activity; glycerolipid catabolic process; glycerolipid metabolic process; glycerophospholipid catabolic process; glycerophospholipid metabolic process; lamellipodium morphogenesis; lamellipodium organization; lipase activity…	9.77804e-91	0	NA
AMI vs HC	LysoPC(20:0)	NA	NA	HMDB0010390	0.559796	NA	5	LCN1; LPCAT3; LPCAT4; PLAAT5; PNPLA8	177	1-acylglycerol-3-phosphate O-acyltransferase activity; acetyltransferase activity; acylglycerol O-acyltransferase activity; acyltransferase activity, transferring groups other than amino-acyl groups; Ether lipid metabolism; glycerolipid biosynthetic process; glycerolipid metabolic process; glycerophospholipid biosynthetic process; glycerophospholipid metabolic process; Glycerophospholipid metabol…	9.77804e-91	1	16704971 | 18287005
AMI vs HC	LysoPC(22:5)	NA	NA	HMDB0010403	0.867433	NA	5	LCN1; LPCAT3; LPCAT4; PLAAT5; PNPLA8	177	1-acylglycerol-3-phosphate O-acyltransferase activity; acetyltransferase activity; acylglycerol O-acyltransferase activity; acyltransferase activity, transferring groups other than amino-acyl groups; Ether lipid metabolism; glycerolipid biosynthetic process; glycerolipid metabolic process; glycerophospholipid biosynthetic process; glycerophospholipid metabolic process; Glycerophospholipid metabol…	9.77804e-91	0	NA
AMI vs HC	PC(28:0)_PC(14:0/14:0)	NA	NA	HMDB0007866	-0.658235	NA	18	ABCA1; ABCA7; ABCB1; ABCB4; CETP; MTTP; NR5A2; PCTP; PITPNA; PITPNB; PLAAT5; PLD1; PLSCR1; PLTP; PNLIPRP2; ...	858	ABC transporters; ABC-type transporter activity; ABC-type xenobiotic transporter activity; active transmembrane transporter activity; amide transport; apical part of cell; apical plasma membrane; ATP hydrolysis activity; ATPase-coupled intramembrane lipid transporter activity; ATPase-coupled transmembrane transporter activity; Bile secretion; carboxylic acid transmembrane transport; carboxylic ac…	9.77804e-91	1	19833868 | 21926997
AMI vs HC	PC(30:1)_PC(16:1/14:0)	NA	NA	HMDB0007998	-1.09352	NA	18	ABCA1; ABCA7; ABCB1; ABCB4; CETP; MTTP; NR5A2; PCTP; PITPNA; PITPNB; PLAAT5; PLD1; PLSCR1; PLTP; PNLIPRP2; ...	858	ABC transporters; ABC-type transporter activity; ABC-type xenobiotic transporter activity; active transmembrane transporter activity; amide transport; apical part of cell; apical plasma membrane; ATP hydrolysis activity; ATPase-coupled intramembrane lipid transporter activity; ATPase-coupled transmembrane transporter activity; Bile secretion; carboxylic acid transmembrane transport; carboxylic ac…	9.77804e-91	0	NA
AMI vs HC	PC(32:2)_PC(14:0/18:2)	NA	NA	HMDB0007874	-0.467776	NA	18	ABCA1; ABCA7; ABCB1; ABCB4; CETP; MTTP; NR5A2; PCTP; PITPNA; PITPNB; PLAAT5; PLD1; PLSCR1; PLTP; PNLIPRP2; ...	858	ABC transporters; ABC-type transporter activity; ABC-type xenobiotic transporter activity; active transmembrane transporter activity; amide transport; apical part of cell; apical plasma membrane; ATP hydrolysis activity; ATPase-coupled intramembrane lipid transporter activity; ATPase-coupled transmembrane transporter activity; Bile secretion; carboxylic acid transmembrane transport; carboxylic ac…	9.77804e-91	1	21926997
AMI vs HC	PC(32:3)_PC(14:0/18:3)	NA	NA	HMDB0007875	-1.40176	NA	18	ABCA1; ABCA7; ABCB1; ABCB4; CETP; MTTP; NR5A2; PCTP; PITPNA; PITPNB; PLAAT5; PLD1; PLSCR1; PLTP; PNLIPRP2; ...	858	ABC transporters; ABC-type transporter activity; ABC-type xenobiotic transporter activity; active transmembrane transporter activity; amide transport; apical part of cell; apical plasma membrane; ATP hydrolysis activity; ATPase-coupled intramembrane lipid transporter activity; ATPase-coupled transmembrane transporter activity; Bile secretion; carboxylic acid transmembrane transport; carboxylic ac…	9.77804e-91	0	NA
AMI vs HC	PC(34:4)_PC(16:1/18:3)	NA	NA	HMDB0008007	-0.501802	NA	18	ABCA1; ABCA7; ABCB1; ABCB4; CETP; MTTP; NR5A2; PCTP; PITPNA; PITPNB; PLAAT5; PLD1; PLSCR1; PLTP; PNLIPRP2; ...	858	ABC transporters; ABC-type transporter activity; ABC-type xenobiotic transporter activity; active transmembrane transporter activity; amide transport; apical part of cell; apical plasma membrane; ATP hydrolysis activity; ATPase-coupled intramembrane lipid transporter activity; ATPase-coupled transmembrane transporter activity; Bile secretion; carboxylic acid transmembrane transport; carboxylic ac…	9.77804e-91	0	NA
AMI vs HC	PC(34:4e)	NA	NA	NA	-0.900108	NA	264	A4GALT; ABCA1; ABCA4; ABCA7; ABCB1; ABCB11; ABCB4; ABCG1; ABHD12; ABHD16A; ACAD11; ACER1; ACER2; ACER3; AGK; ...	7826	1-acylglycerol-3-phosphate O-acyltransferase activity; acetyltransferase activity; acylglycerol O-acyltransferase activity; acyltransferase activity, transferring groups other than amino-acyl groups; ether biosynthetic process; ether lipid biosynthetic process; ether lipid metabolic process; Ether lipid metabolism; ether metabolic process; glycerol ether biosynthetic process; glycerol ether metab…	9.77804e-91	162	| 10231530 | 10600649 | 12379132 | 12917011 | 20463021 | 26251176 | 7883013 | 9553139; 10051404 | 7508385 | 8943286; 10064897 | 11567032 | 15060085 | 1550553 | 19575253 | 7958339 | 8063752 | 8163672 | 8651282 | 8702485 | 9325339 | 9553139; 10085103 | 10358058 | 10542206 | 10608884 | 12176993 | 16704971 | 17182612 | 17293613 | 18285344 | 18458083 | 21926997 | 25528375 | 7673213 | 7794891 | 9442064…
AMI vs HC	PC(34:5)	NA	NA	NA	-0.804247	NA	264	A4GALT; ABCA1; ABCA4; ABCA7; ABCB1; ABCB11; ABCB4; ABCG1; ABHD12; ABHD16A; ACAD11; ACER1; ACER2; ACER3; AGK; ...	7826	1-acylglycerol-3-phosphate O-acyltransferase activity; acetyltransferase activity; acylglycerol O-acyltransferase activity; acyltransferase activity, transferring groups other than amino-acyl groups; ether biosynthetic process; ether lipid biosynthetic process; ether lipid metabolic process; Ether lipid metabolism; ether metabolic process; glycerol ether biosynthetic process; glycerol ether metab…	9.77804e-91	162	| 10231530 | 10600649 | 12379132 | 12917011 | 20463021 | 26251176 | 7883013 | 9553139; 10051404 | 7508385 | 8943286; 10064897 | 11567032 | 15060085 | 1550553 | 19575253 | 7958339 | 8063752 | 8163672 | 8651282 | 8702485 | 9325339 | 9553139; 10085103 | 10358058 | 10542206 | 10608884 | 12176993 | 16704971 | 17182612 | 17293613 | 18285344 | 18458083 | 21926997 | 25528375 | 7673213 | 7794891 | 9442064…
AMI vs HC	PC(40:7e)_PC(18:1e/22:6)	NA	NA	NA	-0.330333	NA	264	A4GALT; ABCA1; ABCA4; ABCA7; ABCB1; ABCB11; ABCB4; ABCG1; ABHD12; ABHD16A; ACAD11; ACER1; ACER2; ACER3; AGK; ...	7826	1-acylglycerol-3-phosphate O-acyltransferase activity; acetyltransferase activity; acylglycerol O-acyltransferase activity; acyltransferase activity, transferring groups other than amino-acyl groups; ether biosynthetic process; ether lipid biosynthetic process; ether lipid metabolic process; Ether lipid metabolism; ether metabolic process; glycerol ether biosynthetic process; glycerol ether metab…	9.77804e-91	162	| 10231530 | 10600649 | 12379132 | 12917011 | 20463021 | 26251176 | 7883013 | 9553139; 10051404 | 7508385 | 8943286; 10064897 | 11567032 | 15060085 | 1550553 | 19575253 | 7958339 | 8063752 | 8163672 | 8651282 | 8702485 | 9325339 | 9553139; 10085103 | 10358058 | 10542206 | 10608884 | 12176993 | 16704971 | 17182612 | 17293613 | 18285344 | 18458083 | 21926997 | 25528375 | 7673213 | 7794891 | 9442064…
AMI vs HC	PE(34:0)_PE(18:0/16:0)	NA	NA	HMDB0008925	0.580368	NA	12	ABCA4; ABCB1; ABCB4; MBOAT2; MTTP; PLAAT5; PLSCR1; PLTP; PTDSS1; PTDSS2; SAMD8; SGMS2	471	1-acylglycerol-3-phosphate O-acyltransferase activity; acylglycerol O-acyltransferase activity; acyltransferase activity, transferring groups other than amino-acyl groups; cartilage development; chondrocyte differentiation; connective tissue development; glycerolipid metabolic process; Glycerolipid metabolism; glycerophospholipid metabolic process; Glycerophospholipid metabolism; lipid modificati…	9.77804e-91	0	NA
AMI vs HC	PE(38:3p)	NA	NA	NA	-0.396951	NA	264	A4GALT; ABCA1; ABCA4; ABCA7; ABCB1; ABCB11; ABCB4; ABCG1; ABHD12; ABHD16A; ACAD11; ACER1; ACER2; ACER3; AGK; ...	7826	1-acylglycerol-3-phosphate O-acyltransferase activity; acetyltransferase activity; acylglycerol O-acyltransferase activity; acyltransferase activity, transferring groups other than amino-acyl groups; ether biosynthetic process; ether lipid biosynthetic process; ether lipid metabolic process; Ether lipid metabolism; ether metabolic process; glycerol ether biosynthetic process; glycerol ether metab…	9.77804e-91	162	| 10231530 | 10600649 | 12379132 | 12917011 | 20463021 | 26251176 | 7883013 | 9553139; 10051404 | 7508385 | 8943286; 10064897 | 11567032 | 15060085 | 1550553 | 19575253 | 7958339 | 8063752 | 8163672 | 8651282 | 8702485 | 9325339 | 9553139; 10085103 | 10358058 | 10542206 | 10608884 | 12176993 | 16704971 | 17182612 | 17293613 | 18285344 | 18458083 | 21926997 | 25528375 | 7673213 | 7794891 | 9442064…
AMI vs HC	PE(40:8)_PE(18:2/22:6)	NA	NA	HMDB0009111	0.430377	NA	12	ABCA4; ABCB1; ABCB4; MBOAT2; MTTP; PLAAT5; PLSCR1; PLTP; PTDSS1; PTDSS2; SAMD8; SGMS2	471	1-acylglycerol-3-phosphate O-acyltransferase activity; acylglycerol O-acyltransferase activity; acyltransferase activity, transferring groups other than amino-acyl groups; cartilage development; chondrocyte differentiation; connective tissue development; glycerolipid metabolic process; Glycerolipid metabolism; glycerophospholipid metabolic process; Glycerophospholipid metabolism; lipid modificati…	9.77804e-91	0	NA
AMI vs HC	PE(40:8p)_PE(18:2p/22:6)	NA	NA	NA	-0.806176	NA	264	A4GALT; ABCA1; ABCA4; ABCA7; ABCB1; ABCB11; ABCB4; ABCG1; ABHD12; ABHD16A; ACAD11; ACER1; ACER2; ACER3; AGK; ...	7826	1-acylglycerol-3-phosphate O-acyltransferase activity; acetyltransferase activity; acylglycerol O-acyltransferase activity; acyltransferase activity, transferring groups other than amino-acyl groups; ether biosynthetic process; ether lipid biosynthetic process; ether lipid metabolic process; Ether lipid metabolism; ether metabolic process; glycerol ether biosynthetic process; glycerol ether metab…	9.77804e-91	162	| 10231530 | 10600649 | 12379132 | 12917011 | 20463021 | 26251176 | 7883013 | 9553139; 10051404 | 7508385 | 8943286; 10064897 | 11567032 | 15060085 | 1550553 | 19575253 | 7958339 | 8063752 | 8163672 | 8651282 | 8702485 | 9325339 | 9553139; 10085103 | 10358058 | 10542206 | 10608884 | 12176993 | 16704971 | 17182612 | 17293613 | 18285344 | 18458083 | 21926997 | 25528375 | 7673213 | 7794891 | 9442064…
AMI vs HC	SM(d36:2)_(18:1/18:1)	NA	NA	HMDB0012101	0.245715	NA	3	ABCG1; SMPD2; SMPD3	287	ABC transporters; ABC-type transporter activity; active transmembrane transporter activity; ADP binding; alcohol binding; alcohol biosynthetic process; alcohol metabolic process; amide metabolic process; amyloid precursor protein catabolic process; amyloid precursor protein metabolic process; amyloid-beta formation; amyloid-beta metabolic process; ATP hydrolysis activity; ATPase-coupled intramemb…	9.77804e-91	0	NA
AMI vs HC	TG(50:0)_TG(18:0/16:0/16:0)	NA	NA	HMDB0108576	0.935186	NA	1	MTTP	59	actin-based cell projection; acylglycerol metabolic process; amide transport; apolipoprotein binding; basal part of cell; basal plasma membrane; basolateral plasma membrane; brush border; brush border membrane; cell projection membrane; ceramide transport; cholesterol homeostasis; cholesterol transfer activity; circadian rhythm; cluster of actin-based cell projections; ...	4.22751e-88	0	NA
AMI vs HC	TG(54:0)_TG(18:0/18:0/18:0)	NA	NA	HMDB0005393	1.59748	NA	1	MTTP	59	actin-based cell projection; acylglycerol metabolic process; amide transport; apolipoprotein binding; basal part of cell; basal plasma membrane; basolateral plasma membrane; brush border; brush border membrane; cell projection membrane; ceramide transport; cholesterol homeostasis; cholesterol transfer activity; circadian rhythm; cluster of actin-based cell projections; ...	4.22751e-88	0	NA
PRMI vs HC	Cer(d34:0)_Cer(d18:0/16:0)	NA	NA	HMDB0011760	2.04392	NA	5	ACER1; ACER2; ACER3; DEGS1; DEGS2	158	alcohol biosynthetic process; alcohol metabolic process; amide metabolic process; axon ensheathment; ceramide catabolic process; ceramide metabolic process; diol biosynthetic process; diol metabolic process; ensheathment of neurons; hydrolase activity, acting on carbon-nitrogen (but not peptide) bonds; hydrolase activity, acting on carbon-nitrogen (but not peptide) bonds, in linear amides; lipid …	1.41871e-77	1	10652340 | 10900202 | 12869556 | 12912983 | 15823095 | 17977534 | 18541923 | 19454763 | 19506037 | 22144673 | 22661289 | 23530041 | 31916624
PRMI vs HC	Cer(d36:1)_Cer(d18:1/18:0)	NA	NA	HMDB0004950	0.510313	NA	20	ACER1; ACER2; ACER3; ASAH1; CERS1; CERS4; CERT1; DEGS1; ENPP7; GALC; GBA1; GBA2; GBA3; PLPP1; PLPP3; ...	1068	actin filament organization; actin filament polymerization; actin polymerization or depolymerization; alcohol metabolic process; amide metabolic process; bile acid metabolic process; carbohydrate derivative catabolic process; central nervous system neuron development; central nervous system neuron differentiation; ceramide catabolic process; ceramide metabolic process; cholesterol metabolic proce…	9.77804e-91	1	10652340 | 12764132 | 12912983 | 20089856 | 20139604 | 23275342 | 25339683 | 31916624 | 7744740
PRMI vs HC	Cer(d38:1)_Cer(d18:1/20:0)	NA	NA	HMDB0004951	0.349769	NA	17	ACER1; ACER2; ACER3; CERT1; DEGS1; ENPP7; GALC; GBA1; GBA2; GBA3; PLPP1; PLPP3; SGMS1; SGMS2; SMPD1; ...	966	actin filament organization; actin filament polymerization; actin polymerization or depolymerization; alcohol metabolic process; amide metabolic process; bile acid metabolic process; carbohydrate derivative catabolic process; central nervous system neuron development; central nervous system neuron differentiation; ceramide catabolic process; ceramide metabolic process; cholesterol metabolic proce…	9.77804e-91	1	20089856 | 20139604 | 23275342
PRMI vs HC	ChE(16:0)	NA	NA	HMDB0000885	1.80404	NA	4	CETP; MTTP; SOAT1; STARD4	223	actin-based cell projection; acylglycerol metabolic process; amide transport; apolipoprotein binding; basal part of cell; basal plasma membrane; basolateral plasma membrane; brush border; brush border membrane; cell projection membrane; ceramide transport; cholesterol homeostasis; cholesterol transfer activity; circadian rhythm; cluster of actin-based cell projections; ...; acyl-CoA binding; acyl…	9.77804e-91	1	32433614 | 9020103
PRMI vs HC	DG(34:1)_DG(16:0/18:1)	NA	NA	HMDB0007101	0.830108	NA	16	AGK; CERT1; PLCB1; PLCB2; PLCB3; PLCD1; PLCD3; PLCD4; PLCE1; PLCG2; PLCH1; PLCH2; PLTP; SAMD8; SGMS1; ...	1053	acetylcholine receptor signaling pathway; acrosome reaction; Adrenergic signaling in cardiomyocytes; African trypanosomiasis; AGE-RAGE signaling pathway in diabetic complications; alcohol metabolic process; Aldosterone synthesis and secretion; Alzheimer disease; amide transport; Amoebiasis; Apelin signaling pathway; calcium ion homeostasis; calcium ion transmembrane import into cytosol; calcium i…	9.77804e-91	0	NA
PRMI vs HC	DG(34:2)_DG(16:0/18:2)	NA	NA	HMDB0007103	0.759734	NA	16	AGK; CERT1; PLCB1; PLCB2; PLCB3; PLCD1; PLCD3; PLCD4; PLCE1; PLCG2; PLCH1; PLCH2; PLTP; SAMD8; SGMS1; ...	1053	acetylcholine receptor signaling pathway; acrosome reaction; Adrenergic signaling in cardiomyocytes; African trypanosomiasis; AGE-RAGE signaling pathway in diabetic complications; alcohol metabolic process; Aldosterone synthesis and secretion; Alzheimer disease; amide transport; Amoebiasis; Apelin signaling pathway; calcium ion homeostasis; calcium ion transmembrane import into cytosol; calcium i…	9.77804e-91	1	20231281
PRMI vs HC	DG(36:2)_DG(18:0/18:2)	NA	NA	HMDB0007161	0.819191	NA	17	AGK; CERT1; DGKE; PLCB1; PLCB2; PLCB3; PLCD1; PLCD3; PLCD4; PLCE1; PLCG2; PLCH1; PLCH2; PLTP; SAMD8; ...	1053	acetylcholine receptor signaling pathway; acrosome reaction; Adrenergic signaling in cardiomyocytes; African trypanosomiasis; AGE-RAGE signaling pathway in diabetic complications; alcohol metabolic process; Aldosterone synthesis and secretion; Alzheimer disease; amide transport; Amoebiasis; Apelin signaling pathway; calcium ion homeostasis; calcium ion transmembrane import into cytosol; calcium i…	9.77804e-91	1	11719522 | 19744926 | 20231281 | 22108654 | 9442064
PRMI vs HC	LysoPC(16:1e)	NA	NA	HMDB0010407	0.445481	NA	3	ENPP2; PNPLA8; TMEM86B	123	acylglycerol homeostasis; arachidonate metabolic process; arachidonate secretion; arachidonate transport; calcium-dependent phospholipase A2 activity; calcium-independent phospholipase A2 activity; carboxylic acid biosynthetic process; carboxylic acid transport; cardiolipin metabolic process; cellular response to chemical stress; cellular response to oxidative stress; fatty acid biosynthetic proc…	9.77804e-91	1	15908428
PRMI vs HC	LysoPC(18:1e)	NA	NA	HMDB0013122	0.853717	NA	2	ENPP2; TMEM86B	62	ameboidal-type cell migration; carbohydrate binding; cargo receptor activity; chemotaxis; epithelial cell migration; epithelium migration; Ether lipid metabolism; exonuclease activity; glycerolipid catabolic process; glycerolipid metabolic process; glycerophospholipid catabolic process; glycerophospholipid metabolic process; lamellipodium morphogenesis; lamellipodium organization; lipase activity…	9.77804e-91	0	NA
PRMI vs HC	LysoPC(20:0)	NA	NA	HMDB0010390	0.396519	NA	5	LCN1; LPCAT3; LPCAT4; PLAAT5; PNPLA8	177	1-acylglycerol-3-phosphate O-acyltransferase activity; acetyltransferase activity; acylglycerol O-acyltransferase activity; acyltransferase activity, transferring groups other than amino-acyl groups; Ether lipid metabolism; glycerolipid biosynthetic process; glycerolipid metabolic process; glycerophospholipid biosynthetic process; glycerophospholipid metabolic process; Glycerophospholipid metabol…	9.77804e-91	1	16704971 | 18287005
PRMI vs HC	LysoPC(22:5)	NA	NA	HMDB0010403	0.616961	NA	5	LCN1; LPCAT3; LPCAT4; PLAAT5; PNPLA8	177	1-acylglycerol-3-phosphate O-acyltransferase activity; acetyltransferase activity; acylglycerol O-acyltransferase activity; acyltransferase activity, transferring groups other than amino-acyl groups; Ether lipid metabolism; glycerolipid biosynthetic process; glycerolipid metabolic process; glycerophospholipid biosynthetic process; glycerophospholipid metabolic process; Glycerophospholipid metabol…	9.77804e-91	0	NA
PRMI vs HC	PC(28:0)_PC(14:0/14:0)	NA	NA	HMDB0007866	-1.13491	NA	18	ABCA1; ABCA7; ABCB1; ABCB4; CETP; MTTP; NR5A2; PCTP; PITPNA; PITPNB; PLAAT5; PLD1; PLSCR1; PLTP; PNLIPRP2; ...	858	ABC transporters; ABC-type transporter activity; ABC-type xenobiotic transporter activity; active transmembrane transporter activity; amide transport; apical part of cell; apical plasma membrane; ATP hydrolysis activity; ATPase-coupled intramembrane lipid transporter activity; ATPase-coupled transmembrane transporter activity; Bile secretion; carboxylic acid transmembrane transport; carboxylic ac…	9.77804e-91	1	19833868 | 21926997
PRMI vs HC	PC(30:0)_PC(16:0/14:0)	NA	NA	HMDB0007869	-0.531444	NA	19	ABCA1; ABCA7; ABCB1; ABCB4; CETP; LPCAT3; MTTP; NR5A2; PCTP; PITPNA; PITPNB; PLAAT5; PLD1; PLSCR1; PLTP; ...	930	1-acylglycerol-3-phosphate O-acyltransferase activity; acylglycerol O-acyltransferase activity; acyltransferase activity, transferring groups other than amino-acyl groups; alcohol biosynthetic process; alcohol metabolic process; cholesterol biosynthetic process; cholesterol metabolic process; digestion; digestive system process; endoplasmic reticulum membrane organization; endoplasmic reticulum o…	9.77804e-91	1	16704971 | 18195019
PRMI vs HC	PC(30:1)_PC(16:1/14:0)	NA	NA	HMDB0007998	-1.40708	NA	18	ABCA1; ABCA7; ABCB1; ABCB4; CETP; MTTP; NR5A2; PCTP; PITPNA; PITPNB; PLAAT5; PLD1; PLSCR1; PLTP; PNLIPRP2; ...	858	ABC transporters; ABC-type transporter activity; ABC-type xenobiotic transporter activity; active transmembrane transporter activity; amide transport; apical part of cell; apical plasma membrane; ATP hydrolysis activity; ATPase-coupled intramembrane lipid transporter activity; ATPase-coupled transmembrane transporter activity; Bile secretion; carboxylic acid transmembrane transport; carboxylic ac…	9.77804e-91	0	NA
PRMI vs HC	PC(32:1)_PC(16:0/16:1)	NA	NA	HMDB0007969	-0.634757	NA	20	ABCA1; ABCA7; ABCB1; ABCB4; CETP; LPCAT3; MBOAT2; MTTP; NR5A2; PCTP; PITPNA; PITPNB; PLAAT5; PLD1; PLSCR1; ...	930	1-acylglycerol-3-phosphate O-acyltransferase activity; acylglycerol O-acyltransferase activity; acyltransferase activity, transferring groups other than amino-acyl groups; alcohol biosynthetic process; alcohol metabolic process; cholesterol biosynthetic process; cholesterol metabolic process; digestion; digestive system process; endoplasmic reticulum membrane organization; endoplasmic reticulum o…	9.77804e-91	1	17726007 | 18772128 | 19416660 | 19864461
PRMI vs HC	PC(32:2)_PC(14:0/18:2)	NA	NA	HMDB0007874	-0.729176	NA	18	ABCA1; ABCA7; ABCB1; ABCB4; CETP; MTTP; NR5A2; PCTP; PITPNA; PITPNB; PLAAT5; PLD1; PLSCR1; PLTP; PNLIPRP2; ...	858	ABC transporters; ABC-type transporter activity; ABC-type xenobiotic transporter activity; active transmembrane transporter activity; amide transport; apical part of cell; apical plasma membrane; ATP hydrolysis activity; ATPase-coupled intramembrane lipid transporter activity; ATPase-coupled transmembrane transporter activity; Bile secretion; carboxylic acid transmembrane transport; carboxylic ac…	9.77804e-91	1	21926997
PRMI vs HC	PC(32:3)_PC(14:0/18:3)	NA	NA	HMDB0007875	-1.94762	NA	18	ABCA1; ABCA7; ABCB1; ABCB4; CETP; MTTP; NR5A2; PCTP; PITPNA; PITPNB; PLAAT5; PLD1; PLSCR1; PLTP; PNLIPRP2; ...	858	ABC transporters; ABC-type transporter activity; ABC-type xenobiotic transporter activity; active transmembrane transporter activity; amide transport; apical part of cell; apical plasma membrane; ATP hydrolysis activity; ATPase-coupled intramembrane lipid transporter activity; ATPase-coupled transmembrane transporter activity; Bile secretion; carboxylic acid transmembrane transport; carboxylic ac…	9.77804e-91	0	NA
PRMI vs HC	PC(33:2)_PC(15:0/18:2)	NA	NA	HMDB0007940	-0.326232	NA	18	ABCA1; ABCA7; ABCB1; ABCB4; CETP; MTTP; NR5A2; PCTP; PITPNA; PITPNB; PLAAT5; PLD1; PLSCR1; PLTP; PNLIPRP2; ...	858	ABC transporters; ABC-type transporter activity; ABC-type xenobiotic transporter activity; active transmembrane transporter activity; amide transport; apical part of cell; apical plasma membrane; ATP hydrolysis activity; ATPase-coupled intramembrane lipid transporter activity; ATPase-coupled transmembrane transporter activity; Bile secretion; carboxylic acid transmembrane transport; carboxylic ac…	9.77804e-91	0	NA
PRMI vs HC	PC(34:2e)_PC(16:1e/18:1)	NA	NA	NA	-0.303939	NA	264	A4GALT; ABCA1; ABCA4; ABCA7; ABCB1; ABCB11; ABCB4; ABCG1; ABHD12; ABHD16A; ACAD11; ACER1; ACER2; ACER3; AGK; ...	7826	1-acylglycerol-3-phosphate O-acyltransferase activity; acetyltransferase activity; acylglycerol O-acyltransferase activity; acyltransferase activity, transferring groups other than amino-acyl groups; ether biosynthetic process; ether lipid biosynthetic process; ether lipid metabolic process; Ether lipid metabolism; ether metabolic process; glycerol ether biosynthetic process; glycerol ether metab…	9.77804e-91	162	| 10231530 | 10600649 | 12379132 | 12917011 | 20463021 | 26251176 | 7883013 | 9553139; 10051404 | 7508385 | 8943286; 10064897 | 11567032 | 15060085 | 1550553 | 19575253 | 7958339 | 8063752 | 8163672 | 8651282 | 8702485 | 9325339 | 9553139; 10085103 | 10358058 | 10542206 | 10608884 | 12176993 | 16704971 | 17182612 | 17293613 | 18285344 | 18458083 | 21926997 | 25528375 | 7673213 | 7794891 | 9442064…
PRMI vs HC	PC(34:3)_PC(16:0/18:3)	NA	NA	HMDB0007974	-0.481335	NA	19	ABCA1; ABCA7; ABCB1; ABCB4; CETP; LCAT; MTTP; NR5A2; PCTP; PITPNA; PITPNB; PLAAT5; PLD1; PLSCR1; PLTP; ...	907	ABC transporters; ABC-type transporter activity; ABC-type xenobiotic transporter activity; active transmembrane transporter activity; amide transport; apical part of cell; apical plasma membrane; ATP hydrolysis activity; ATPase-coupled intramembrane lipid transporter activity; ATPase-coupled transmembrane transporter activity; Bile secretion; carboxylic acid transmembrane transport; carboxylic ac…	9.77804e-91	1	14636062
PRMI vs HC	PC(34:4)_PC(16:1/18:3)	NA	NA	HMDB0008007	-0.821054	NA	18	ABCA1; ABCA7; ABCB1; ABCB4; CETP; MTTP; NR5A2; PCTP; PITPNA; PITPNB; PLAAT5; PLD1; PLSCR1; PLTP; PNLIPRP2; ...	858	ABC transporters; ABC-type transporter activity; ABC-type xenobiotic transporter activity; active transmembrane transporter activity; amide transport; apical part of cell; apical plasma membrane; ATP hydrolysis activity; ATPase-coupled intramembrane lipid transporter activity; ATPase-coupled transmembrane transporter activity; Bile secretion; carboxylic acid transmembrane transport; carboxylic ac…	9.77804e-91	0	NA
PRMI vs HC	PC(34:4e)	NA	NA	NA	-1.02963	NA	264	A4GALT; ABCA1; ABCA4; ABCA7; ABCB1; ABCB11; ABCB4; ABCG1; ABHD12; ABHD16A; ACAD11; ACER1; ACER2; ACER3; AGK; ...	7826	1-acylglycerol-3-phosphate O-acyltransferase activity; acetyltransferase activity; acylglycerol O-acyltransferase activity; acyltransferase activity, transferring groups other than amino-acyl groups; ether biosynthetic process; ether lipid biosynthetic process; ether lipid metabolic process; Ether lipid metabolism; ether metabolic process; glycerol ether biosynthetic process; glycerol ether metab…	9.77804e-91	162	| 10231530 | 10600649 | 12379132 | 12917011 | 20463021 | 26251176 | 7883013 | 9553139; 10051404 | 7508385 | 8943286; 10064897 | 11567032 | 15060085 | 1550553 | 19575253 | 7958339 | 8063752 | 8163672 | 8651282 | 8702485 | 9325339 | 9553139; 10085103 | 10358058 | 10542206 | 10608884 | 12176993 | 16704971 | 17182612 | 17293613 | 18285344 | 18458083 | 21926997 | 25528375 | 7673213 | 7794891 | 9442064…
PRMI vs HC	PC(34:5)	NA	NA	NA	-1.07428	NA	264	A4GALT; ABCA1; ABCA4; ABCA7; ABCB1; ABCB11; ABCB4; ABCG1; ABHD12; ABHD16A; ACAD11; ACER1; ACER2; ACER3; AGK; ...	7826	1-acylglycerol-3-phosphate O-acyltransferase activity; acetyltransferase activity; acylglycerol O-acyltransferase activity; acyltransferase activity, transferring groups other than amino-acyl groups; ether biosynthetic process; ether lipid biosynthetic process; ether lipid metabolic process; Ether lipid metabolism; ether metabolic process; glycerol ether biosynthetic process; glycerol ether metab…	9.77804e-91	162	| 10231530 | 10600649 | 12379132 | 12917011 | 20463021 | 26251176 | 7883013 | 9553139; 10051404 | 7508385 | 8943286; 10064897 | 11567032 | 15060085 | 1550553 | 19575253 | 7958339 | 8063752 | 8163672 | 8651282 | 8702485 | 9325339 | 9553139; 10085103 | 10358058 | 10542206 | 10608884 | 12176993 | 16704971 | 17182612 | 17293613 | 18285344 | 18458083 | 21926997 | 25528375 | 7673213 | 7794891 | 9442064…
PRMI vs HC	PC(36:2)_PC(18:0/18:2)	NA	NA	HMDB0008135	-0.307032	NA	18	ABCA1; ABCA7; ABCB1; ABCB4; CETP; MTTP; NR5A2; PCTP; PITPNA; PITPNB; PLAAT5; PLD1; PLSCR1; PLTP; PNLIPRP2; ...	858	ABC transporters; ABC-type transporter activity; ABC-type xenobiotic transporter activity; active transmembrane transporter activity; amide transport; apical part of cell; apical plasma membrane; ATP hydrolysis activity; ATPase-coupled intramembrane lipid transporter activity; ATPase-coupled transmembrane transporter activity; Bile secretion; carboxylic acid transmembrane transport; carboxylic ac…	9.77804e-91	0	NA
PRMI vs HC	PC(36:6)_PC(18:3/18:3)	NA	NA	HMDB0008172	-0.682184	NA	18	ABCA1; ABCA7; ABCB1; ABCB4; CETP; MTTP; NR5A2; PCTP; PITPNA; PITPNB; PLAAT5; PLD1; PLSCR1; PLTP; PNLIPRP2; ...	858	ABC transporters; ABC-type transporter activity; ABC-type xenobiotic transporter activity; active transmembrane transporter activity; amide transport; apical part of cell; apical plasma membrane; ATP hydrolysis activity; ATPase-coupled intramembrane lipid transporter activity; ATPase-coupled transmembrane transporter activity; Bile secretion; carboxylic acid transmembrane transport; carboxylic ac…	9.77804e-91	0	NA
PRMI vs HC	PC(38:6)_PC(18:2/20:4)	NA	NA	HMDB0008147	-0.473016	NA	18	ABCA1; ABCA7; ABCB1; ABCB4; CETP; MTTP; NR5A2; PCTP; PITPNA; PITPNB; PLAAT5; PLD1; PLSCR1; PLTP; PNLIPRP2; ...	858	ABC transporters; ABC-type transporter activity; ABC-type xenobiotic transporter activity; active transmembrane transporter activity; amide transport; apical part of cell; apical plasma membrane; ATP hydrolysis activity; ATPase-coupled intramembrane lipid transporter activity; ATPase-coupled transmembrane transporter activity; Bile secretion; carboxylic acid transmembrane transport; carboxylic ac…	9.77804e-91	0	NA
PRMI vs HC	PC(40:3)_PC(18:1/22:2)	NA	NA	HMDB0008597	-0.304549	NA	18	ABCA1; ABCA7; ABCB1; ABCB4; CETP; MTTP; NR5A2; PCTP; PITPNA; PITPNB; PLAAT5; PLD1; PLSCR1; PLTP; PNLIPRP2; ...	858	ABC transporters; ABC-type transporter activity; ABC-type xenobiotic transporter activity; active transmembrane transporter activity; amide transport; apical part of cell; apical plasma membrane; ATP hydrolysis activity; ATPase-coupled intramembrane lipid transporter activity; ATPase-coupled transmembrane transporter activity; Bile secretion; carboxylic acid transmembrane transport; carboxylic ac…	9.77804e-91	0	NA
PRMI vs HC	PC(40:7e)_PC(18:1e/22:6)	NA	NA	NA	-0.442076	NA	264	A4GALT; ABCA1; ABCA4; ABCA7; ABCB1; ABCB11; ABCB4; ABCG1; ABHD12; ABHD16A; ACAD11; ACER1; ACER2; ACER3; AGK; ...	7826	1-acylglycerol-3-phosphate O-acyltransferase activity; acetyltransferase activity; acylglycerol O-acyltransferase activity; acyltransferase activity, transferring groups other than amino-acyl groups; ether biosynthetic process; ether lipid biosynthetic process; ether lipid metabolic process; Ether lipid metabolism; ether metabolic process; glycerol ether biosynthetic process; glycerol ether metab…	9.77804e-91	162	| 10231530 | 10600649 | 12379132 | 12917011 | 20463021 | 26251176 | 7883013 | 9553139; 10051404 | 7508385 | 8943286; 10064897 | 11567032 | 15060085 | 1550553 | 19575253 | 7958339 | 8063752 | 8163672 | 8651282 | 8702485 | 9325339 | 9553139; 10085103 | 10358058 | 10542206 | 10608884 | 12176993 | 16704971 | 17182612 | 17293613 | 18285344 | 18458083 | 21926997 | 25528375 | 7673213 | 7794891 | 9442064…
PRMI vs HC	PE(34:0)_PE(18:0/16:0)	NA	NA	HMDB0008925	0.815571	NA	12	ABCA4; ABCB1; ABCB4; MBOAT2; MTTP; PLAAT5; PLSCR1; PLTP; PTDSS1; PTDSS2; SAMD8; SGMS2	471	1-acylglycerol-3-phosphate O-acyltransferase activity; acylglycerol O-acyltransferase activity; acyltransferase activity, transferring groups other than amino-acyl groups; cartilage development; chondrocyte differentiation; connective tissue development; glycerolipid metabolic process; Glycerolipid metabolism; glycerophospholipid metabolic process; Glycerophospholipid metabolism; lipid modificati…	9.77804e-91	0	NA
PRMI vs HC	PE(36:4)_PE(18:1/18:3)	NA	NA	HMDB0009158	0.954203	NA	12	ABCA4; ABCB1; ABCB4; MBOAT2; MTTP; PLAAT5; PLSCR1; PLTP; PTDSS1; PTDSS2; SAMD8; SGMS2	471	1-acylglycerol-3-phosphate O-acyltransferase activity; acylglycerol O-acyltransferase activity; acyltransferase activity, transferring groups other than amino-acyl groups; cartilage development; chondrocyte differentiation; connective tissue development; glycerolipid metabolic process; Glycerolipid metabolism; glycerophospholipid metabolic process; Glycerophospholipid metabolism; lipid modificati…	9.77804e-91	0	NA
PRMI vs HC	PE(38:3p)	NA	NA	NA	-0.477379	NA	264	A4GALT; ABCA1; ABCA4; ABCA7; ABCB1; ABCB11; ABCB4; ABCG1; ABHD12; ABHD16A; ACAD11; ACER1; ACER2; ACER3; AGK; ...	7826	1-acylglycerol-3-phosphate O-acyltransferase activity; acetyltransferase activity; acylglycerol O-acyltransferase activity; acyltransferase activity, transferring groups other than amino-acyl groups; ether biosynthetic process; ether lipid biosynthetic process; ether lipid metabolic process; Ether lipid metabolism; ether metabolic process; glycerol ether biosynthetic process; glycerol ether metab…	9.77804e-91	162	| 10231530 | 10600649 | 12379132 | 12917011 | 20463021 | 26251176 | 7883013 | 9553139; 10051404 | 7508385 | 8943286; 10064897 | 11567032 | 15060085 | 1550553 | 19575253 | 7958339 | 8063752 | 8163672 | 8651282 | 8702485 | 9325339 | 9553139; 10085103 | 10358058 | 10542206 | 10608884 | 12176993 | 16704971 | 17182612 | 17293613 | 18285344 | 18458083 | 21926997 | 25528375 | 7673213 | 7794891 | 9442064…
PRMI vs HC	PE(38:4e)_PE(18:0e/20:4)	NA	NA	NA	-0.595661	NA	264	A4GALT; ABCA1; ABCA4; ABCA7; ABCB1; ABCB11; ABCB4; ABCG1; ABHD12; ABHD16A; ACAD11; ACER1; ACER2; ACER3; AGK; ...	7826	1-acylglycerol-3-phosphate O-acyltransferase activity; acetyltransferase activity; acylglycerol O-acyltransferase activity; acyltransferase activity, transferring groups other than amino-acyl groups; ether biosynthetic process; ether lipid biosynthetic process; ether lipid metabolic process; Ether lipid metabolism; ether metabolic process; glycerol ether biosynthetic process; glycerol ether metab…	9.77804e-91	162	| 10231530 | 10600649 | 12379132 | 12917011 | 20463021 | 26251176 | 7883013 | 9553139; 10051404 | 7508385 | 8943286; 10064897 | 11567032 | 15060085 | 1550553 | 19575253 | 7958339 | 8063752 | 8163672 | 8651282 | 8702485 | 9325339 | 9553139; 10085103 | 10358058 | 10542206 | 10608884 | 12176993 | 16704971 | 17182612 | 17293613 | 18285344 | 18458083 | 21926997 | 25528375 | 7673213 | 7794891 | 9442064…
PRMI vs HC	PE(40:8p)_PE(18:2p/22:6)	NA	NA	NA	-0.730236	NA	264	A4GALT; ABCA1; ABCA4; ABCA7; ABCB1; ABCB11; ABCB4; ABCG1; ABHD12; ABHD16A; ACAD11; ACER1; ACER2; ACER3; AGK; ...	7826	1-acylglycerol-3-phosphate O-acyltransferase activity; acetyltransferase activity; acylglycerol O-acyltransferase activity; acyltransferase activity, transferring groups other than amino-acyl groups; ether biosynthetic process; ether lipid biosynthetic process; ether lipid metabolic process; Ether lipid metabolism; ether metabolic process; glycerol ether biosynthetic process; glycerol ether metab…	9.77804e-91	162	| 10231530 | 10600649 | 12379132 | 12917011 | 20463021 | 26251176 | 7883013 | 9553139; 10051404 | 7508385 | 8943286; 10064897 | 11567032 | 15060085 | 1550553 | 19575253 | 7958339 | 8063752 | 8163672 | 8651282 | 8702485 | 9325339 | 9553139; 10085103 | 10358058 | 10542206 | 10608884 | 12176993 | 16704971 | 17182612 | 17293613 | 18285344 | 18458083 | 21926997 | 25528375 | 7673213 | 7794891 | 9442064…
PRMI vs HC	PI(34:1)_PI(16:0/18:1)	NA	NA	HMDB0009783	-0.546012	NA	22	CDIPT; DPM2; LCLAT1; PI4KA; PIGA; PIGC; PIGH; PIGP; PIGQ; PIGY; PIK3C2A; PIK3C2B; PIK3C3; PIK3CD; PIK3CG; ...	933	1-acylglycerol-3-phosphate O-acyltransferase activity; acylglycerol O-acyltransferase activity; acyltransferase activity, transferring groups other than amino-acyl groups; cardiolipin metabolic process; CDP-diacylglycerol biosynthetic process; CDP-diacylglycerol metabolic process; glycerolipid biosynthetic process; glycerolipid metabolic process; Glycerolipid metabolism; glycerophospholipid biosy…	9.77804e-91	1	19075029 | 25580854
PRMI vs HC	PI(34:2)_PI(16:0/18:2)	NA	NA	HMDB0009784	-0.501349	NA	22	CDIPT; DPM2; LCLAT1; PI4KA; PIGA; PIGC; PIGH; PIGP; PIGQ; PIGY; PIK3C2A; PIK3C2B; PIK3C3; PIK3CD; PIK3CG; ...	933	1-acylglycerol-3-phosphate O-acyltransferase activity; acylglycerol O-acyltransferase activity; acyltransferase activity, transferring groups other than amino-acyl groups; cardiolipin metabolic process; CDP-diacylglycerol biosynthetic process; CDP-diacylglycerol metabolic process; glycerolipid biosynthetic process; glycerolipid metabolic process; Glycerolipid metabolism; glycerophospholipid biosy…	9.77804e-91	1	19075029
PRMI vs HC	PI(36:2)_PI(18:0/18:2)	NA	NA	HMDB0009809	-0.454633	NA	22	CDIPT; DPM2; LCLAT1; PI4KA; PIGA; PIGC; PIGH; PIGP; PIGQ; PIGY; PIK3C2A; PIK3C2B; PIK3C3; PIK3CD; PIK3CG; ...	933	1-acylglycerol-3-phosphate O-acyltransferase activity; acylglycerol O-acyltransferase activity; acyltransferase activity, transferring groups other than amino-acyl groups; cardiolipin metabolic process; CDP-diacylglycerol biosynthetic process; CDP-diacylglycerol metabolic process; glycerolipid biosynthetic process; glycerolipid metabolic process; Glycerolipid metabolism; glycerophospholipid biosy…	9.77804e-91	1	22942276
PRMI vs HC	PI(36:3)_PI(18:1/18:2)	NA	NA	HMDB0009838	-0.530792	NA	22	CDIPT; DPM2; LCLAT1; PI4KA; PIGA; PIGC; PIGH; PIGP; PIGQ; PIGY; PIK3C2A; PIK3C2B; PIK3C3; PIK3CD; PIK3CG; ...	933	1-acylglycerol-3-phosphate O-acyltransferase activity; acylglycerol O-acyltransferase activity; acyltransferase activity, transferring groups other than amino-acyl groups; cardiolipin metabolic process; CDP-diacylglycerol biosynthetic process; CDP-diacylglycerol metabolic process; glycerolipid biosynthetic process; glycerolipid metabolic process; Glycerolipid metabolism; glycerophospholipid biosy…	9.77804e-91	0	NA
PRMI vs HC	PI(40:6)_PI(18:0/22:6)	NA	NA	HMDB0009821	-0.569602	NA	22	CDIPT; DPM2; LCLAT1; PI4KA; PIGA; PIGC; PIGH; PIGP; PIGQ; PIGY; PIK3C2A; PIK3C2B; PIK3C3; PIK3CD; PIK3CG; ...	933	1-acylglycerol-3-phosphate O-acyltransferase activity; acylglycerol O-acyltransferase activity; acyltransferase activity, transferring groups other than amino-acyl groups; cardiolipin metabolic process; CDP-diacylglycerol biosynthetic process; CDP-diacylglycerol metabolic process; glycerolipid biosynthetic process; glycerolipid metabolic process; Glycerolipid metabolism; glycerophospholipid biosy…	9.77804e-91	0	NA
PRMI vs HC	SM(d40:0)_(18:0/22:0)	NA	NA	HMDB0012091	-0.573323	NA	3	ABCG1; SMPD2; SMPD3	287	ABC transporters; ABC-type transporter activity; active transmembrane transporter activity; ADP binding; alcohol binding; alcohol biosynthetic process; alcohol metabolic process; amide metabolic process; amyloid precursor protein catabolic process; amyloid precursor protein metabolic process; amyloid-beta formation; amyloid-beta metabolic process; ATP hydrolysis activity; ATPase-coupled intramemb…	9.77804e-91	0	NA
PRMI vs HC	TG(50:0)_TG(18:0/16:0/16:0)	NA	NA	HMDB0108576	0.964503	NA	1	MTTP	59	actin-based cell projection; acylglycerol metabolic process; amide transport; apolipoprotein binding; basal part of cell; basal plasma membrane; basolateral plasma membrane; brush border; brush border membrane; cell projection membrane; ceramide transport; cholesterol homeostasis; cholesterol transfer activity; circadian rhythm; cluster of actin-based cell projections; ...	4.22751e-88	0	NA
PRMI vs HC	TG(54:0)_TG(18:0/18:0/18:0)	NA	NA	HMDB0005393	1.93098	NA	1	MTTP	59	actin-based cell projection; acylglycerol metabolic process; amide transport; apolipoprotein binding; basal part of cell; basal plasma membrane; basolateral plasma membrane; brush border; brush border membrane; cell projection membrane; ceramide transport; cholesterol homeostasis; cholesterol transfer activity; circadian rhythm; cluster of actin-based cell projections; ...	4.22751e-88	0	NA
